# Supplementary material for: 2-{[3-Methyl-4-(2,2,2-trifluoro­eth­oxy)pyridin-2-yl]methyl­sulfan­yl}-1H-benzimidazole propan-2-ol monosolvate: a second monoclinic polymorph
Source: Acta Crystallogr Sect E Struct Rep Online. 2012 Jun 13;68(Pt 7):o2017. doi: 10.1107/S1600536812022143 (PMC3393286; doi:10.1107/S1600536812022143)
Supplement: Supplementary file 1 [file e-68-o2017-sup1.cif]

##############################################################################
#                                                                            #
# This CIF contains the data in a paper accepted for publication in          #
# Acta Crystallographica Section E. It conforms to the requirements of       #
# Notes for Authors for Acta Crystallographica Section E, and has been       #
# peer reviewed under the auspices of the IUCr Commission on Journals.       #
#                                                                            #
# Full details of the Crystallographic Information File format               #
# are given in the paper "The Crystallographic Information File (CIF):       #
# a New Standard Archive File for Crystallography" by S. R. Hall, F. H.      #
# Allen and I. D. Brown [Acta Cryst. (1991), A47, 655-685].                  #
#                                                                            #
# The current version of the core CIF dictionary is obtainable from          #
# ftp://ftp.iucr.org/pub/cif_core.dic.                                       #
#                                                                            #
# Software is freely available for graphical display of the structure(s)     #
# in this CIF. For information consult the CIF software page                 #
# http://www.iucr.org/resources/cif/software.                                #
#                                                                            #
# This file may be used for bona fide research purposes within the           #
# scientific community so long as proper attribution is given to the journal # 
# article from which it was obtained.                                        #
#                                                                            #
##############################################################################
data_I
_audit_creation_method     SHELXL-97
_chemical_name_systematic
;
2-{[3-Methyl-4-(2,2,2-trifluoroethoxy)pyridin-2-yl]methylsulfanyl}-
1<i>H</i>-benzimidazole propan-2-ol monosolvate
;
_chemical_name_common     ?
_chemical_formula_moiety     'C16 H14 F3 N3 O S, C3 H8 O'
_chemical_formula_sum     'C19 H22 F3 N3 O2 S'
_chemical_formula_iupac     'C16 H14 F3 N3 O S, C3 H8 O'
_chemical_formula_weight     413.46
_chemical_melting_point     ?
_symmetry_cell_setting     monoclinic
_symmetry_space_group_name_H-M     'P 21/c'
_symmetry_space_group_name_Hall     '-P 2ybc'
loop_
    _symmetry_equiv_pos_as_xyz
    'x, y, z'
    '-x, y+1/2, -z+1/2'
    '-x, -y, -z'
    'x, -y-1/2, z-1/2'
_cell_length_a     17.4583(2)
_cell_length_b     7.41620(10)
_cell_length_c     16.9622(2)
_cell_angle_alpha     90.00
_cell_angle_beta     116.255(2)
_cell_angle_gamma     90.00
_cell_volume     1969.60(5)
_cell_formula_units_Z     4
_cell_measurement_reflns_used     3266
_cell_measurement_theta_min     6.06
_cell_measurement_theta_max     67.00
_cell_measurement_temperature     296(2)
_exptl_crystal_description     column
_exptl_crystal_colour     colorless
_exptl_crystal_size_max     0.31
_exptl_crystal_size_mid     0.23
_exptl_crystal_size_min     0.15
_exptl_crystal_density_diffrn     1.394
_exptl_crystal_density_meas     ?
_exptl_crystal_density_method     'not measured'
_exptl_crystal_F_000     864
_exptl_absorpt_coefficient_mu     1.891
_exptl_absorpt_correction_type     multi-scan
_exptl_absorpt_process_details     '(SADABS; Bruker, 2009)'
_exptl_absorpt_correction_T_min     0.5917
_exptl_absorpt_correction_T_max     0.7645
_exptl_special_details     ?
_diffrn_ambient_temperature     296(2)
_diffrn_radiation_type     CuK\a
_diffrn_radiation_wavelength     1.54178
_diffrn_radiation_source     'fine-focus sealed tube'
_diffrn_radiation_monochromator     graphite
_diffrn_measurement_device_type     'Bruker APEXII'
_diffrn_measurement_method     'phi and omega scans'
_diffrn_detector_area_resol_mean     0
_diffrn_reflns_number     13351
_diffrn_reflns_av_R_equivalents     0.0172
_diffrn_reflns_av_sigmaI/netI     0.0189
_diffrn_reflns_theta_min     6.06
_diffrn_reflns_theta_max     67.00
_diffrn_reflns_theta_full     67.00
_diffrn_measured_fraction_theta_max     0.970
_diffrn_measured_fraction_theta_full     0.970
_diffrn_reflns_limit_h_min     -19
_diffrn_reflns_limit_h_max     20
_diffrn_reflns_limit_k_min     -8
_diffrn_reflns_limit_k_max     8
_diffrn_reflns_limit_l_min     -20
_diffrn_reflns_limit_l_max     19
_diffrn_standards_number     0
_diffrn_standards_interval_count     0
_diffrn_standards_interval_time     0
_diffrn_standards_decay_%     0
_refine_special_details
;
Refinement of <i>F</i>^2^ against ALL reflections. The weighted <i>R</i>-factor
<i>wR</i> and goodness of fit <i>S</i> are based on <i>F</i>^2^, conventional
<i>R</i>-factors <i>R</i> are based on <i>F</i>, with <i>F</i> set to zero for
negative <i>F</i>^2^. The threshold expression of <i>F</i>^2^ >
\s(<i>F</i>^2^) is used only for calculating <i>R</i>-factors(gt) <i>etc</i>.
and is not relevant to the choice of reflections for refinement.
<i>R</i>-factors based on <i>F</i>^2^ are statistically about twice as large
as those based on <i>F</i>, and <i>R</i>- factors based on ALL data will be
even larger.
;
_reflns_number_total     3410
_reflns_number_gt     3266
_reflns_threshold_expression     I>2\s(I)
_refine_ls_structure_factor_coef     Fsqd
_refine_ls_matrix_type     full
_refine_ls_R_factor_all     0.0410
_refine_ls_R_factor_gt     0.0401
_refine_ls_wR_factor_gt     0.1152
_refine_ls_wR_factor_ref     0.1158
_refine_ls_goodness_of_fit_ref     1.061
_refine_ls_restrained_S_all     1.061
_refine_ls_number_reflns     3410
_refine_ls_number_parameters     254
_refine_ls_number_restraints     0
_refine_ls_hydrogen_treatment     constr
_refine_ls_weighting_scheme     calc
_refine_ls_weighting_details
         'calc w=1/[\s^2^(Fo^2^)+(0.0697P)^2^+0.5861P] where P=(Fo^2^+2Fc^2^)/3'
_atom_sites_solution_hydrogens     geom
_atom_sites_solution_primary     direct
_atom_sites_solution_secondary     difmap
_refine_ls_shift/su_max     0.002
_refine_ls_shift/su_mean     0.000
_refine_diff_density_max     0.375
_refine_diff_density_min     -0.280
_refine_ls_extinction_method     'SHELXL97 (Sheldrick, 2008)'
_refine_ls_extinction_coef     0.0024(3)
_refine_ls_extinction_expression
                                  'Fc^*^=kFc[1+0.001xFc^2^\l^3^/sin(2\q)]^-1/4^'
loop_
    _atom_type_symbol
    _atom_type_description
    _atom_type_scat_dispersion_real
    _atom_type_scat_dispersion_imag
    _atom_type_scat_source
    'C' 'C' 0.0181 0.0091
                         'International Tables Vol C Tables 4.2.6.8 and 6.1.1.4'
    'H' 'H' 0.0000 0.0000
                         'International Tables Vol C Tables 4.2.6.8 and 6.1.1.4'
    'N' 'N' 0.0311 0.0180
                         'International Tables Vol C Tables 4.2.6.8 and 6.1.1.4'
    'O' 'O' 0.0492 0.0322
                         'International Tables Vol C Tables 4.2.6.8 and 6.1.1.4'
    'F' 'F' 0.0727 0.0534
                         'International Tables Vol C Tables 4.2.6.8 and 6.1.1.4'
    'S' 'S' 0.3331 0.5567
                         'International Tables Vol C Tables 4.2.6.8 and 6.1.1.4'
_computing_data_collection     'APEX2 (Bruker, 2009)'
_computing_cell_refinement     'SAINT (Bruker, 2009)'
_computing_data_reduction     'SAINT (Bruker, 2009)'
_computing_structure_solution     'SHELXS97 (Sheldrick, 2008)'
_computing_structure_refinement     'SHELXL97 (Sheldrick, 2008)'
_computing_molecular_graphics     'SHELXTL (Sheldrick, 2008)'
_computing_publication_material     'SHELXTL (Sheldrick, 2008)'
loop_
    _atom_site_type_symbol
    _atom_site_label
    _atom_site_fract_x
    _atom_site_fract_y
    _atom_site_fract_z
    _atom_site_U_iso_or_equiv
    _atom_site_adp_type
    _atom_site_calc_flag
    _atom_site_refinement_flags
    _atom_site_occupancy
    _atom_site_symmetry_multiplicity
    _atom_site_disorder_assembly
    _atom_site_disorder_group
    S S1 0.22271(3) 0.11157(5) 1.05242(3) 0.04524(17) Uani d . 1 1 . .
    O O1 0.09818(8) 0.61043(16) 0.71885(7) 0.0497(3) Uani d . 1 1 . .
    O O2 0.32047(8) 0.67645(16) 0.17242(10) 0.0573(4) Uani d . 1 1 . .
    H H2B 0.3016 0.5801 0.1800 0.086 Uiso calc R 1 1 . .
    N N1 0.28104(9) 0.32274(18) 1.20227(9) 0.0417(3) Uani d . 1 1 . .
    N N2 0.29844(8) 0.02492(18) 1.22301(8) 0.0419(3) Uani d . 1 1 . .
    H H2A 0.2958 -0.0880 1.2105 0.050 Uiso calc R 1 1 . .
    N N3 0.14436(10) 0.1600(2) 0.87641(9) 0.0476(4) Uani d . 1 1 . .
    F F1 0.13495(9) 0.8359(2) 0.61276(11) 0.0938(5) Uani d . 1 1 . .
    F F2 0.01560(8) 0.89596(15) 0.61011(8) 0.0681(3) Uani d . 1 1 . .
    F F3 0.02040(11) 0.76215(19) 0.50116(8) 0.0893(5) Uani d . 1 1 . .
    C C1 0.26983(10) 0.1637(2) 1.16472(10) 0.0375(3) Uani d . 1 1 . .
    C C1' 0.47122(13) 0.6930(4) 0.26857(17) 0.0747(6) Uani d . 1 1 . .
    H H1'A 0.4639 0.6167 0.3104 0.112 Uiso calc R 1 1 . .
    H H1'B 0.4658 0.8169 0.2816 0.112 Uiso calc R 1 1 . .
    H H1'C 0.5269 0.6734 0.2717 0.112 Uiso calc R 1 1 . .
    C C2 0.32070(10) 0.2857(2) 1.29233(11) 0.0415(4) Uani d . 1 1 . .
    C C2' 0.40380(12) 0.6487(3) 0.17709(15) 0.0594(5) Uani d . 1 1 . .
    H H2'A 0.4095 0.5217 0.1646 0.071 Uiso calc R 1 1 . .
    C C3 0.34706(13) 0.4014(3) 1.36387(13) 0.0556(5) Uani d . 1 1 . .
    H H3B 0.3384 0.5251 1.3561 0.067 Uiso calc R 1 1 . .
    C C3' 0.41146(15) 0.7633(4) 0.10808(17) 0.0729(6) Uani d . 1 1 . .
    H H3'A 0.3673 0.7311 0.0513 0.109 Uiso calc R 1 1 . .
    H H3'B 0.4663 0.7440 0.1092 0.109 Uiso calc R 1 1 . .
    H H3'C 0.4057 0.8880 0.1196 0.109 Uiso calc R 1 1 . .
    C C4 0.38645(14) 0.3274(3) 1.44666(13) 0.0631(5) Uani d . 1 1 . .
    H H4A 0.4048 0.4029 1.4954 0.076 Uiso calc R 1 1 . .
    C C5 0.39947(13) 0.1429(3) 1.45925(13) 0.0595(5) Uani d . 1 1 . .
    H H5A 0.4272 0.0979 1.5162 0.071 Uiso calc R 1 1 . .
    C C6 0.37235(11) 0.0253(3) 1.38953(11) 0.0519(4) Uani d . 1 1 . .
    H H6A 0.3803 -0.0985 1.3980 0.062 Uiso calc R 1 1 . .
    C C7 0.33245(10) 0.0997(2) 1.30578(11) 0.0408(4) Uani d . 1 1 . .
    C C8 0.20875(11) 0.3377(2) 1.00826(11) 0.0443(4) Uani d . 1 1 . .
    H H8A 0.1736 0.4076 1.0281 0.053 Uiso calc R 1 1 . .
    H H8B 0.2638 0.3969 1.0285 0.053 Uiso calc R 1 1 . .
    C C9 0.16630(10) 0.3261(2) 0.90919(10) 0.0385(3) Uani d . 1 1 . .
    C C10 0.15158(10) 0.4812(2) 0.85880(10) 0.0393(4) Uani d . 1 1 . .
    C C11 0.11201(10) 0.4568(2) 0.76766(10) 0.0405(4) Uani d . 1 1 . .
    C C12 0.08915(12) 0.2862(2) 0.73202(11) 0.0493(4) Uani d . 1 1 . .
    H H12A 0.0628 0.2686 0.6715 0.059 Uiso calc R 1 1 . .
    C C13 0.10670(13) 0.1429(2) 0.78931(12) 0.0536(5) Uani d . 1 1 . .
    H H13A 0.0913 0.0278 0.7657 0.064 Uiso calc R 1 1 . .
    C C14 0.05724(12) 0.5917(2) 0.62635(11) 0.0454(4) Uani d . 1 1 . .
    H H14A -0.0010 0.5500 0.6070 0.054 Uiso calc R 1 1 . .
    H H14B 0.0875 0.5051 0.6076 0.054 Uiso calc R 1 1 . .
    C C15 0.05779(11) 0.7721(3) 0.58855(11) 0.0495(4) Uani d . 1 1 . .
    C C16 0.17477(13) 0.6669(3) 0.89758(12) 0.0548(5) Uani d . 1 1 . .
    H H16A 0.1592 0.7539 0.8511 0.082 Uiso calc R 1 1 . .
    H H16B 0.2352 0.6730 0.9344 0.082 Uiso calc R 1 1 . .
    H H16C 0.1448 0.6924 0.9320 0.082 Uiso calc R 1 1 . .
loop_
    _atom_site_aniso_label
    _atom_site_aniso_U_11
    _atom_site_aniso_U_22
    _atom_site_aniso_U_33
    _atom_site_aniso_U_12
    _atom_site_aniso_U_13
    _atom_site_aniso_U_23
    S1 0.0616(3) 0.0325(3) 0.0362(2) -0.00018(16) 0.0168(2) 0.00201(14)
    O1 0.0649(8) 0.0411(7) 0.0345(6) -0.0002(5) 0.0143(5) 0.0050(5)
    O2 0.0481(7) 0.0306(6) 0.0920(10) -0.0005(5) 0.0299(7) 0.0013(6)
    N1 0.0517(8) 0.0324(7) 0.0404(7) 0.0030(6) 0.0199(6) 0.0036(5)
    N2 0.0523(8) 0.0304(7) 0.0395(7) 0.0015(6) 0.0172(6) 0.0040(5)
    N3 0.0613(9) 0.0367(7) 0.0395(8) -0.0012(6) 0.0174(7) 0.0000(6)
    F1 0.0650(8) 0.1046(11) 0.1088(12) -0.0198(7) 0.0357(8) 0.0334(9)
    F2 0.0844(8) 0.0471(7) 0.0706(8) 0.0098(5) 0.0322(7) 0.0056(5)
    F3 0.1476(14) 0.0680(8) 0.0367(6) -0.0046(8) 0.0267(7) 0.0095(6)
    C1 0.0419(8) 0.0318(8) 0.0383(8) 0.0007(6) 0.0172(7) 0.0037(6)
    C1' 0.0519(11) 0.0715(15) 0.0859(16) 0.0019(10) 0.0171(11) 0.0122(12)
    C2 0.0444(8) 0.0411(9) 0.0408(9) 0.0024(7) 0.0203(7) 0.0022(7)
    C2' 0.0493(10) 0.0350(9) 0.0896(15) 0.0018(8) 0.0268(10) -0.0054(9)
    C3 0.0682(12) 0.0485(11) 0.0517(11) -0.0001(9) 0.0280(9) -0.0078(8)
    C3' 0.0667(13) 0.0789(16) 0.0785(15) -0.0071(11) 0.0369(12) -0.0080(12)
    C4 0.0703(12) 0.0766(14) 0.0434(10) -0.0044(11) 0.0260(9) -0.0130(9)
    C5 0.0584(11) 0.0791(14) 0.0382(9) 0.0024(10) 0.0188(8) 0.0082(9)
    C6 0.0554(10) 0.0533(11) 0.0442(10) 0.0035(8) 0.0195(8) 0.0122(8)
    C7 0.0419(8) 0.0412(9) 0.0401(8) 0.0006(6) 0.0190(7) 0.0044(6)
    C8 0.0566(10) 0.0334(8) 0.0365(9) 0.0009(7) 0.0147(7) 0.0028(7)
    C9 0.0404(8) 0.0363(8) 0.0365(8) 0.0010(6) 0.0149(6) 0.0004(6)
    C10 0.0406(8) 0.0374(8) 0.0367(8) 0.0014(6) 0.0143(6) 0.0014(6)
    C11 0.0425(8) 0.0388(8) 0.0375(8) 0.0016(7) 0.0152(6) 0.0044(7)
    C12 0.0595(10) 0.0467(10) 0.0337(8) -0.0012(8) 0.0134(7) -0.0017(7)
    C13 0.0726(12) 0.0376(9) 0.0421(9) -0.0051(8) 0.0176(9) -0.0053(7)
    C14 0.0536(9) 0.0453(10) 0.0341(8) 0.0029(7) 0.0165(7) 0.0017(7)
    C15 0.0548(10) 0.0539(11) 0.0365(8) -0.0026(8) 0.0170(7) 0.0045(7)
    C16 0.0733(12) 0.0383(9) 0.0422(9) -0.0022(8) 0.0159(9) 0.0010(7)
_geom_special_details
;
All e.s.d.'s (except the e.s.d. in the dihedral angle between two l.s. planes)
are estimated using the full covariance matrix. The cell e.s.d.'s are taken
into account individually in the estimation of e.s.d.'s in distances, angles
and torsion angles; correlations between e.s.d.'s in cell parameters are only
used when they are defined by crystal symmetry. An approximate (isotropic)
treatment of cell e.s.d.'s is used for estimating e.s.d.'s involving l.s.
planes.
;
loop_
    _geom_bond_atom_site_label_1
    _geom_bond_atom_site_label_2
    _geom_bond_site_symmetry_2
    _geom_bond_distance
    _geom_bond_publ_flag
    S1 C1 . 1.7517(16) ?
    S1 C8 . 1.8088(17) ?
    O1 C11 . 1.366(2) ?
    O1 C14 . 1.414(2) ?
    O2 C2' . 1.436(2) ?
    O2 H2B . 0.8200 ?
    N1 C1 . 1.313(2) ?
    N1 C2 . 1.397(2) ?
    N2 C1 . 1.360(2) ?
    N2 C7 . 1.376(2) ?
    N2 H2A . 0.8600 ?
    N3 C13 . 1.331(2) ?
    N3 C9 . 1.337(2) ?
    F1 C15 . 1.311(2) ?
    F2 C15 . 1.326(2) ?
    F3 C15 . 1.331(2) ?
    C1' C2' . 1.512(3) ?
    C1' H1'A . 0.9600 ?
    C1' H1'B . 0.9600 ?
    C1' H1'C . 0.9600 ?
    C2 C3 . 1.388(3) ?
    C2 C7 . 1.398(2) ?
    C2' C3' . 1.499(3) ?
    C2' H2'A . 0.9800 ?
    C3 C4 . 1.375(3) ?
    C3 H3B . 0.9300 ?
    C3' H3'A . 0.9600 ?
    C3' H3'B . 0.9600 ?
    C3' H3'C . 0.9600 ?
    C4 C5 . 1.388(3) ?
    C4 H4A . 0.9300 ?
    C5 C6 . 1.374(3) ?
    C5 H5A . 0.9300 ?
    C6 C7 . 1.390(2) ?
    C6 H6A . 0.9300 ?
    C8 C9 . 1.510(2) ?
    C8 H8A . 0.9700 ?
    C8 H8B . 0.9700 ?
    C9 C10 . 1.387(2) ?
    C10 C11 . 1.398(2) ?
    C10 C16 . 1.502(2) ?
    C11 C12 . 1.383(3) ?
    C12 C13 . 1.380(3) ?
    C12 H12A . 0.9300 ?
    C13 H13A . 0.9300 ?
    C14 C15 . 1.486(3) ?
    C14 H14A . 0.9700 ?
    C14 H14B . 0.9700 ?
    C16 H16A . 0.9600 ?
    C16 H16B . 0.9600 ?
    C16 H16C . 0.9600 ?
loop_
    _geom_angle_atom_site_label_1
    _geom_angle_atom_site_label_2
    _geom_angle_atom_site_label_3
    _geom_angle_site_symmetry_1
    _geom_angle_site_symmetry_3
    _geom_angle
    _geom_angle_publ_flag
    C1 S1 C8 . . 99.09(8) ?
    C11 O1 C14 . . 117.24(13) ?
    C2' O2 H2B . . 109.5 ?
    C1 N1 C2 . . 104.42(13) ?
    C1 N2 C7 . . 106.91(13) ?
    C1 N2 H2A . . 126.5 ?
    C7 N2 H2A . . 126.5 ?
    C13 N3 C9 . . 117.35(15) ?
    N1 C1 N2 . . 113.52(14) ?
    N1 C1 S1 . . 128.56(12) ?
    N2 C1 S1 . . 117.92(12) ?
    C2' C1' H1'A . . 109.5 ?
    C2' C1' H1'B . . 109.5 ?
    H1'A C1' H1'B . . 109.5 ?
    C2' C1' H1'C . . 109.5 ?
    H1'A C1' H1'C . . 109.5 ?
    H1'B C1' H1'C . . 109.5 ?
    C3 C2 N1 . . 130.27(16) ?
    C3 C2 C7 . . 119.94(16) ?
    N1 C2 C7 . . 109.79(15) ?
    O2 C2' C3' . . 108.28(17) ?
    O2 C2' C1' . . 109.59(18) ?
    C3' C2' C1' . . 112.37(18) ?
    O2 C2' H2'A . . 108.8 ?
    C3' C2' H2'A . . 108.8 ?
    C1' C2' H2'A . . 108.8 ?
    C4 C3 C2 . . 117.96(19) ?
    C4 C3 H3B . . 121.0 ?
    C2 C3 H3B . . 121.0 ?
    C2' C3' H3'A . . 109.5 ?
    C2' C3' H3'B . . 109.5 ?
    H3'A C3' H3'B . . 109.5 ?
    C2' C3' H3'C . . 109.5 ?
    H3'A C3' H3'C . . 109.5 ?
    H3'B C3' H3'C . . 109.5 ?
    C3 C4 C5 . . 121.61(19) ?
    C3 C4 H4A . . 119.2 ?
    C5 C4 H4A . . 119.2 ?
    C6 C5 C4 . . 121.53(18) ?
    C6 C5 H5A . . 119.2 ?
    C4 C5 H5A . . 119.2 ?
    C5 C6 C7 . . 116.97(19) ?
    C5 C6 H6A . . 121.5 ?
    C7 C6 H6A . . 121.5 ?
    N2 C7 C6 . . 132.68(16) ?
    N2 C7 C2 . . 105.36(14) ?
    C6 C7 C2 . . 121.96(17) ?
    C9 C8 S1 . . 108.55(11) ?
    C9 C8 H8A . . 110.0 ?
    S1 C8 H8A . . 110.0 ?
    C9 C8 H8B . . 110.0 ?
    S1 C8 H8B . . 110.0 ?
    H8A C8 H8B . . 108.4 ?
    N3 C9 C10 . . 124.55(15) ?
    N3 C9 C8 . . 115.14(14) ?
    C10 C9 C8 . . 120.30(14) ?
    C9 C10 C11 . . 116.09(15) ?
    C9 C10 C16 . . 123.33(14) ?
    C11 C10 C16 . . 120.58(14) ?
    O1 C11 C12 . . 123.98(14) ?
    O1 C11 C10 . . 115.48(14) ?
    C12 C11 C10 . . 120.53(15) ?
    C13 C12 C11 . . 117.74(16) ?
    C13 C12 H12A . . 121.1 ?
    C11 C12 H12A . . 121.1 ?
    N3 C13 C12 . . 123.72(17) ?
    N3 C13 H13A . . 118.1 ?
    C12 C13 H13A . . 118.1 ?
    O1 C14 C15 . . 107.09(14) ?
    O1 C14 H14A . . 110.3 ?
    C15 C14 H14A . . 110.3 ?
    O1 C14 H14B . . 110.3 ?
    C15 C14 H14B . . 110.3 ?
    H14A C14 H14B . . 108.6 ?
    F1 C15 F2 . . 106.44(17) ?
    F1 C15 F3 . . 107.37(16) ?
    F2 C15 F3 . . 106.68(16) ?
    F1 C15 C14 . . 113.07(16) ?
    F2 C15 C14 . . 113.23(14) ?
    F3 C15 C14 . . 109.68(15) ?
    C10 C16 H16A . . 109.5 ?
    C10 C16 H16B . . 109.5 ?
    H16A C16 H16B . . 109.5 ?
    C10 C16 H16C . . 109.5 ?
    H16A C16 H16C . . 109.5 ?
    H16B C16 H16C . . 109.5 ?
loop_
    _geom_torsion_atom_site_label_1
    _geom_torsion_atom_site_label_2
    _geom_torsion_atom_site_label_3
    _geom_torsion_atom_site_label_4
    _geom_torsion_site_symmetry_1
    _geom_torsion_site_symmetry_2
    _geom_torsion_site_symmetry_3
    _geom_torsion_site_symmetry_4
    _geom_torsion
    _geom_torsion_publ_flag
    C2 N1 C1 N2 . . . . 0.47(18) ?
    C2 N1 C1 S1 . . . . 179.51(12) ?
    C7 N2 C1 N1 . . . . -0.99(18) ?
    C7 N2 C1 S1 . . . . 179.85(11) ?
    C8 S1 C1 N1 . . . . 6.99(17) ?
    C8 S1 C1 N2 . . . . -174.00(12) ?
    C1 N1 C2 C3 . . . . -179.33(18) ?
    C1 N1 C2 C7 . . . . 0.23(18) ?
    N1 C2 C3 C4 . . . . -178.76(18) ?
    C7 C2 C3 C4 . . . . 1.7(3) ?
    C2 C3 C4 C5 . . . . -0.3(3) ?
    C3 C4 C5 C6 . . . . -1.1(3) ?
    C4 C5 C6 C7 . . . . 1.0(3) ?
    C1 N2 C7 C6 . . . . -178.20(18) ?
    C1 N2 C7 C2 . . . . 1.05(17) ?
    C5 C6 C7 N2 . . . . 179.62(17) ?
    C5 C6 C7 C2 . . . . 0.5(3) ?
    C3 C2 C7 N2 . . . . 178.81(15) ?
    N1 C2 C7 N2 . . . . -0.81(18) ?
    C3 C2 C7 C6 . . . . -1.8(3) ?
    N1 C2 C7 C6 . . . . 178.54(15) ?
    C1 S1 C8 C9 . . . . -178.94(12) ?
    C13 N3 C9 C10 . . . . 0.8(3) ?
    C13 N3 C9 C8 . . . . 179.99(15) ?
    S1 C8 C9 N3 . . . . 3.65(19) ?
    S1 C8 C9 C10 . . . . -177.14(12) ?
    N3 C9 C10 C11 . . . . -0.9(2) ?
    C8 C9 C10 C11 . . . . 179.94(14) ?
    N3 C9 C10 C16 . . . . 178.21(17) ?
    C8 C9 C10 C16 . . . . -0.9(2) ?
    C14 O1 C11 C12 . . . . 0.6(2) ?
    C14 O1 C11 C10 . . . . -179.17(14) ?
    C9 C10 C11 O1 . . . . -179.78(13) ?
    C16 C10 C11 O1 . . . . 1.1(2) ?
    C9 C10 C11 C12 . . . . 0.5(2) ?
    C16 C10 C11 C12 . . . . -178.69(17) ?
    O1 C11 C12 C13 . . . . -179.70(17) ?
    C10 C11 C12 C13 . . . . 0.0(3) ?
    C9 N3 C13 C12 . . . . -0.2(3) ?
    C11 C12 C13 N3 . . . . -0.2(3) ?
    C11 O1 C14 C15 . . . . -174.15(14) ?
    O1 C14 C15 F1 . . . . 59.7(2) ?
    O1 C14 C15 F2 . . . . -61.42(19) ?
    O1 C14 C15 F3 . . . . 179.55(15) ?
loop_
    _geom_hbond_atom_site_label_D
    _geom_hbond_atom_site_label_H
    _geom_hbond_atom_site_label_A
    _geom_hbond_site_symmetry_A
    _geom_hbond_distance_DH
    _geom_hbond_distance_HA
    _geom_hbond_distance_DA
    _geom_hbond_angle_DHA
    O2 H2B N1 1_554 0.82 2.01 2.8142(18) 167.1
    N2 H2A O2 1_546 0.86 1.98 2.8027(18) 161.1
data_global
_journal_date_recd_electronic     2012-05-10
_journal_date_accepted     2012-05-16
_journal_name_full     'Acta Crystallographica, Section E'
_journal_year     2012
_journal_volume     68
_journal_issue      7
_journal_page_first     o2017
_journal_page_last     o2017
_journal_paper_category     QO
_journal_paper_doi     10.1107/S1600536812022143
_journal_coeditor_code     BG2460
_publ_contact_author_name     'Ren, Guo-Bin'
_publ_contact_author_address
;
School of Chemical Engineering and Energy
Zhengzhou University
Zhengzhou 450001
People's Republic of China
Pharmaceutical Crystal Engineering Research Group
Shanghai Institute of Pharmaceutical Industry
1320 Beijing Road (West)
Shanghai 200040
People's Republic of China
;
_publ_contact_author_email     'renguobin2557@yahoo.com.cn'
_publ_contact_author_fax     '86 21 6247 7819'
_publ_contact_author_phone     '86 21 6247 9808'
_publ_section_title
;\
2-{[3-Methyl-4-(2,2,2-trifluoroethoxy)pyridin-2-yl]methylsulfanyl}-1<i>H</i>-\
benzimidazole propan-2-ol monosolvate
;
loop_
    _publ_author_name
    _publ_author_footnote
    _publ_author_address
    'Ma, Jin-Ju' .
;
School of Chemical Engineering and Energy
Zhengzhou University
Zhengzhou 450001
People's Republic of China
Pharmaceutical Crystal Engineering Research Group
Shanghai Institute of Pharmaceutical Industry
1320 Beijing Road (West)
Shanghai 200040
People's Republic of China
;
    'Qi, Ming-Hui' .
;
Pharmaceutical Crystal Engineering Research Group
Shanghai Institute of Pharmaceutical Industry
1320 Beijing Road (West)
Shanghai 200040
People's Republic of China
;
    'Hong, Ming-Huang' .
;
Pharmaceutical Crystal Engineering Research Group
Shanghai Institute of Pharmaceutical Industry
1320 Beijing Road (West)
Shanghai 200040
People's Republic of China
;
    'Lu, Jie' .
;
National Engineering Laboratory for Cereal Fermentation Technology
School of Chemical & Material Engineering
Jiangnan University
Wuxi 214122
People's Republic of China
;
    'Ren, Guo-Bin' .
;
School of Chemical Engineering and Energy
Zhengzhou University
Zhengzhou 450001
People's Republic of China
Pharmaceutical Crystal Engineering Research Group
Shanghai Institute of Pharmaceutical Industry
1320 Beijing Road (West)
Shanghai 200040
People's Republic of China
;
