# Supplementary material for: 2-{[3-Methyl-4-(2,2,2-trifluoro­eth­oxy)pyridin-2-yl]methyl­sulfan­yl}-1H-benzimidazole propan-2-ol monosolvate: a second monoclinic polymorph
Source: Acta Crystallogr Sect E Struct Rep Online. 2012 Jun 13;68(Pt 7):o2017. doi: 10.1107/S1600536812022143 (PMC3393286; doi:10.1107/S1600536812022143)
Supplement: Supplementary file 2 [file e-68-o2017-Isup2.hkl]

# 
# h,k,l, Fc-squared, Fo-squared, sigma(Fo-squared) and status flag 
# 
data_I
_shelx_title ' S358 in P2(1)/c' 
_shelx_refln_list_code          4 
_shelx_F_calc_maximum      415.59 
_exptl_crystal_F_000       864.00 
_reflns_d_resolution_high  0.8375 
 
loop_ 
 _symmetry_equiv_pos_as_xyz 
 'x, y, z' 
 '-x, y+1/2, -z+1/2' 
 '-x, -y, -z' 
 'x, -y-1/2, z-1/2' 
 
_cell_length_a    17.4583 
_cell_length_b     7.4162 
_cell_length_c    16.9622 
_cell_angle_alpha  90.000 
_cell_angle_beta  116.255 
_cell_angle_gamma  90.000 
 
_shelx_F_squared_multiplier     1.000 
 
loop_ 
 _refln_index_h 
 _refln_index_k 
 _refln_index_l 
 _refln_F_squared_calc 
 _refln_F_squared_meas 
 _refln_F_squared_sigma 
 _refln_observed_status 
   3   0   0     2044.13     2102.07     60.54 o 
   4   0   0     8547.57     9202.67    266.77 o 
   5   0   0       45.70       56.97      1.86 o 
   6   0   0      246.22      278.86      5.36 o 
   7   0   0      742.31      711.40     17.24 o 
   8   0   0      214.75      171.76      3.39 o 
   9   0   0      240.39      278.12      5.27 o 
  10   0   0      738.67      857.86     34.34 o 
  11   0   0      925.71      875.59     14.76 o 
  12   0   0        0.58        3.39      0.53 o 
  13   0   0      419.23      405.91      6.61 o 
  14   0   0        0.40        0.99      0.43 o 
  15   0   0       45.70       56.18      1.58 o 
  16   0   0      350.50      342.64      5.27 o 
  17   0   0        0.74        0.37      0.53 o 
  18   0   0      157.72      154.06      3.72 o 
   1   1   0     9757.77    10083.60    206.51 o 
   2   1   0      196.51      196.93      4.22 o 
   3   1   0    12016.20    11949.71    425.60 o 
   4   1   0      113.58      107.96      2.63 o 
   5   1   0      851.19     1004.69     15.42 o 
   6   1   0        1.82        4.75      0.84 o 
   7   1   0     2460.87     2457.13     40.87 o 
   8   1   0      875.94      726.74     10.97 o 
   9   1   0      202.49      158.78      2.23 o 
  10   1   0       92.41      101.76      1.86 o 
  11   1   0        0.45        1.67      0.37 o 
  12   1   0       21.14       20.41      0.97 o 
  13   1   0      111.88      103.26      1.64 o 
  14   1   0       95.36       98.94      1.44 o 
  15   1   0       96.09      107.77      8.39 o 
  16   1   0       12.93       12.98      0.97 o 
  17   1   0      193.73      190.36      2.58 o 
  18   1   0       40.42       37.57      1.05 o 
   0   2   0    10081.16    10008.86    290.73 o 
   1   2   0       59.98       64.37      1.58 o 
   2   2   0      753.04      740.22     15.36 o 
   3   2   0       45.06       45.01      1.58 o 
   4   2   0      204.88      265.48      4.49 o 
   5   2   0       64.10       64.71      1.26 o 
   6   2   0       19.64       15.29      0.41 o 
   7   2   0      267.36      215.31      2.68 o 
   8   2   0      272.36      310.32      3.92 o 
   9   2   0      215.17      168.45      2.33 o 
  10   2   0        0.25        5.60      0.37 o 
  11   2   0       53.02       43.37      1.12 o 
  12   2   0      141.86      119.46      2.41 o 
  13   2   0        0.31        0.45      0.33 o 
  14   2   0       52.34       58.77      1.29 o 
  15   2   0      190.13      192.07      2.58 o 
  16   2   0        5.52        6.04      0.74 o 
  17   2   0       11.66       12.64      0.53 o 
  18   2   0        0.39        0.74      7.44 o 
   1   3   0     4073.01     4437.83     46.08 o 
   2   3   0      575.17      646.35      7.88 o 
   3   3   0      542.77      574.08      9.33 o 
   4   3   0     1245.83     1245.75     16.23 o 
   5   3   0       20.76       28.56      0.95 o 
   6   3   0      498.84      474.73      6.35 o 
   7   3   0        4.39        3.93      0.37 o 
   8   3   0      287.18      299.70      4.31 o 
   9   3   0      164.84      183.97      5.95 o 
  10   3   0      447.77      450.12      6.88 o 
  11   3   0        0.36        0.00      0.53 o 
  12   3   0      219.66      198.58      2.37 o 
  13   3   0       91.66       92.45      1.45 o 
  14   3   0        7.17        7.85      0.75 o 
  15   3   0       44.22       44.26      0.74 o 
  16   3   0       27.45       28.76      0.86 o 
  17   3   0       49.79       60.99      1.49 o 
   0   4   0     5527.95     5555.33     81.21 o 
   1   4   0      139.43      121.09      1.81 o 
   2   4   0     1519.88     1524.41     15.99 o 
   3   4   0      546.74      501.10      6.97 o 
   4   4   0       10.08        9.06      0.61 o 
   5   4   0      529.04      560.37      7.33 o 
   6   4   0      193.39      163.78      3.01 o 
   7   4   0      324.94      313.16      5.00 o 
   8   4   0      257.32      243.06      4.14 o 
   9   4   0      705.49      636.40     16.79 o 
  10   4   0       66.15       59.17      1.40 o 
  11   4   0       99.44       92.27      1.32 o 
  12   4   0        0.21        2.08      0.49 o 
  13   4   0        0.75        0.99      0.43 o 
  14   4   0        2.84        3.82      0.43 o 
  15   4   0       24.31       29.53      0.86 o 
  16   4   0      107.69      113.95      1.96 o 
   1   5   0       99.22      106.32      1.86 o 
   2   5   0       99.55      105.58      3.31 o 
   3   5   0      161.61      163.64      2.60 o 
   4   5   0      169.21      171.98      3.01 o 
   5   5   0      777.88      753.78     11.34 o 
   6   5   0      487.44      440.48      8.43 o 
   7   5   0       28.08       35.33      1.58 o 
   8   5   0       69.62       70.88      1.79 o 
   9   5   0       47.66       45.71      0.71 o 
  10   5   0       10.71       11.34      0.35 o 
  11   5   0        1.83        1.64      0.33 o 
  12   5   0        0.93        0.99      0.43 o 
  13   5   0       69.22       77.16      1.29 o 
  14   5   0       14.47       18.59      0.43 o 
  15   5   0       62.40       64.73      1.05 o 
   0   6   0      397.40      406.24      9.68 o 
   1   6   0      258.45      249.00      4.30 o 
   2   6   0      904.86      893.35     13.65 o 
   3   6   0      475.08      487.85      4.60 o 
   4   6   0      445.53      428.78      4.41 o 
   5   6   0      127.57      109.78      1.45 o 
   6   6   0      100.75      109.12      1.60 o 
   7   6   0      722.27      696.96      7.00 o 
   8   6   0        2.26        2.68      0.37 o 
   9   6   0      482.96      491.01      4.22 o 
  10   6   0       11.64       10.62      0.36 o 
  11   6   0       26.44       28.66      0.74 o 
  12   6   0        5.54        6.22      0.43 o 
  13   6   0        8.66        5.21      0.53 o 
   1   7   0        2.93        3.29      0.34 o 
   2   7   0      177.40      175.35      1.91 o 
   3   7   0      450.45      427.47      3.67 o 
   4   7   0      208.57      207.97      1.86 o 
   5   7   0        5.18        4.92      0.37 o 
   6   7   0      176.61      185.63      2.58 o 
   7   7   0       35.38       37.05      0.74 o 
   8   7   0      716.43      751.78      6.70 o 
   9   7   0        1.70        1.86      0.37 o 
  10   7   0      294.22      293.47      2.87 o 
  11   7   0       38.09       40.91      1.49 o 
   0   8   0       68.63       64.75      1.58 o 
   1   8   0       47.45       48.73      0.71 o 
   2   8   0        4.02        4.30      0.33 o 
   3   8   0        1.48        2.93      0.37 o 
   4   8   0       18.13       17.12      0.37 o 
   5   8   0      136.95      147.55      1.97 o 
   6   8   0       75.31       90.78      1.29 o 
   7   8   0       76.34       70.74      1.39 o 
 -19   1   1        2.99        3.72      0.74 o 
 -18   1   1        0.11        0.37      0.53 o 
 -17   1   1        4.67        6.34      0.53 o 
 -16   1   1      157.19      163.41      2.86 o 
 -15   1   1       31.61       36.50      1.49 o 
 -14   1   1      277.82      244.45      3.15 o 
 -13   1   1        0.91        0.56      0.37 o 
 -12   1   1       50.34       48.40      1.12 o 
 -11   1   1      103.02      110.00      1.86 o 
 -10   1   1      220.40      259.09      3.52 o 
  -9   1   1       11.80       10.98      0.45 o 
  -8   1   1      350.02      346.63      3.82 o 
  -7   1   1     3661.21     3455.44     34.27 o 
  -6   1   1     2141.24     2131.37     23.61 o 
  -5   1   1      400.03      480.32     12.69 o 
  -4   1   1     2770.15     2796.00     64.70 o 
  -3   1   1       53.52       49.86      1.58 o 
  -2   1   1      269.14      258.64      5.53 o 
  -1   1   1     2687.53     2641.51     54.39 o 
   0   1   1      714.38      678.14     13.86 o 
   1   1   1     3428.22     2997.94     68.29 o 
   2   1   1     4584.11     4727.97    164.79 o 
   3   1   1        4.01        7.83      0.53 o 
   4   1   1      323.76      327.77      5.14 o 
   5   1   1      432.27      442.01      7.10 o 
   6   1   1     1386.26     1393.16     19.92 o 
   7   1   1      648.43      626.49      6.78 o 
   8   1   1       44.36       63.27      1.12 o 
   9   1   1     1036.62      976.96     11.40 o 
  10   1   1       53.70       47.62      1.12 o 
  11   1   1       90.56       89.20      1.64 o 
  12   1   1       42.80       47.05      1.12 o 
  13   1   1       42.74       39.19      0.67 o 
  14   1   1        1.08        1.67      0.37 o 
  15   1   1        4.19        5.28      0.43 o 
  16   1   1        7.33        5.28      0.43 o 
  17   1   1       66.56       61.30      1.29 o 
 -18   2   1        0.87        0.74      0.43 o 
 -17   2   1        1.44        1.12      0.53 o 
 -16   2   1       19.40       20.46      1.05 o 
 -15   2   1        2.18        2.23      0.53 o 
 -14   2   1      145.58      129.93      2.02 o 
 -13   2   1      206.37      188.41      2.53 o 
 -12   2   1      230.01      219.39      3.15 o 
 -11   2   1      859.99      808.58      9.69 o 
 -10   2   1     1108.29     1069.45     11.59 o 
  -9   2   1      135.27      119.14      2.24 o 
  -8   2   1      196.24      201.21      2.60 o 
  -7   2   1      390.72      405.06      4.83 o 
  -6   2   1      201.74      193.45      2.91 o 
  -5   2   1      902.10      867.26     14.22 o 
  -4   2   1     1499.84     1516.58     24.08 o 
  -3   2   1     1404.26     1472.99     30.36 o 
  -2   2   1      665.85      670.94     11.00 o 
  -1   2   1    10998.26    10389.76    213.38 o 
   0   2   1     1974.28     1963.62     56.93 o 
   1   2   1     1198.31     1218.24     25.27 o 
   2   2   1      268.98      276.52      7.08 o 
   3   2   1        3.43        5.28      0.89 o 
   4   2   1      653.64      606.32      8.82 o 
   5   2   1      446.31      433.59      5.48 o 
   6   2   1     1107.46     1092.46     13.29 o 
   7   2   1       18.03       21.92      0.97 o 
   8   2   1       36.97       32.06      1.07 o 
   9   2   1     1142.66     1096.09     14.81 o 
  10   2   1      924.68      867.78     11.93 o 
  11   2   1      109.25      107.90      2.15 o 
  12   2   1       51.67       39.45      0.75 o 
  13   2   1        6.18        7.84      0.40 o 
  14   2   1       17.35       19.44      0.74 o 
  15   2   1      193.22      205.10      2.23 o 
  16   2   1        0.35        0.00      0.43 o 
  17   2   1        1.97        2.23      0.53 o 
 -17   3   1       52.78       50.68      2.23 o 
 -16   3   1       18.10       19.71      0.47 o 
 -15   3   1       10.13       11.59      0.43 o 
 -14   3   1       59.16       51.02      0.80 o 
 -13   3   1      141.15      137.39      1.55 o 
 -12   3   1       82.38       84.17      3.25 o 
 -11   3   1      314.61      311.79      5.16 o 
 -10   3   1      633.95      734.45     12.91 o 
  -9   3   1       17.26       20.65      0.86 o 
  -8   3   1       13.59       20.89      0.86 o 
  -7   3   1     1116.73     1015.26     12.82 o 
  -6   3   1      348.73      378.16      5.25 o 
  -5   3   1      788.74      783.40     10.53 o 
  -4   3   1     1058.87     1153.49     15.14 o 
  -3   3   1      525.69      498.41      6.84 o 
  -2   3   1      312.09      343.72      4.40 o 
  -1   3   1     6257.07     6405.09     66.45 o 
   0   3   1      553.78      570.28      6.24 o 
   1   3   1     1335.84     1384.61     18.11 o 
   2   3   1      869.28      852.08     13.65 o 
   3   3   1      270.86      291.42      4.63 o 
   4   3   1      488.05      487.20      7.60 o 
   5   3   1     1270.97     1526.46     21.95 o 
   6   3   1     4025.44     4232.50     51.30 o 
   7   3   1       59.77       55.18      1.18 o 
   8   3   1     1145.34     1229.56     15.35 o 
   9   3   1      162.71      161.49      3.68 o 
  10   3   1       15.12       13.39      1.49 o 
  11   3   1      217.06      180.97      2.58 o 
  12   3   1      456.18      434.79      4.02 o 
  13   3   1        0.11        0.19      0.37 o 
  14   3   1       19.13       19.17      0.91 o 
  15   3   1       36.33       35.25      0.86 o 
  16   3   1        1.38        2.53      0.43 o 
 -16   4   1       27.10       29.51      0.86 o 
 -15   4   1      213.59      228.80      2.70 o 
 -14   4   1        1.42        1.74      0.43 o 
 -13   4   1        3.41        3.66      1.21 o 
 -12   4   1      201.35      190.63      2.37 o 
 -11   4   1       66.27       55.46      1.18 o 
 -10   4   1        6.49       12.64      1.49 o 
  -9   4   1      116.75      108.93      2.86 o 
  -8   4   1      422.81      361.18      7.10 o 
  -7   4   1      262.72      239.92      4.98 o 
  -6   4   1       60.23       45.34      2.80 o 
  -5   4   1      221.29      256.51      5.26 o 
  -4   4   1      379.44      343.68      5.27 o 
  -3   4   1     1143.45     1179.85     14.71 o 
  -2   4   1      274.84      315.14      4.56 o 
  -1   4   1      322.36      347.78      4.40 o 
   0   4   1       16.76       28.52      0.71 o 
   1   4   1       91.00      127.80      4.35 o 
   2   4   1      783.41      841.40      9.77 o 
   3   4   1      555.60      541.68      7.27 o 
   4   4   1      278.19      288.38      4.13 o 
   5   4   1      535.41      472.82      6.52 o 
   6   4   1      503.30      478.67      7.75 o 
   7   4   1      181.46      202.19      3.56 o 
   8   4   1       23.33       20.46      1.05 o 
   9   4   1        5.43        4.54      0.43 o 
  10   4   1      139.66      144.92      2.14 o 
  11   4   1       29.10       24.38      0.74 o 
  12   4   1        7.61        9.05      0.73 o 
  13   4   1        2.06        2.08      0.49 o 
  14   4   1       39.50       45.87      0.86 o 
  15   4   1        5.21        6.96      0.43 o 
 -15   5   1       94.99      101.20      1.29 o 
 -14   5   1        3.87        4.54      0.43 o 
 -13   5   1       73.61       76.13      1.29 o 
 -12   5   1      313.81      321.37      3.35 o 
 -11   5   1      155.80      153.94      1.75 o 
 -10   5   1        4.91        7.18      0.67 o 
  -9   5   1        2.02        3.90      0.54 o 
  -8   5   1      532.51      477.09      9.31 o 
  -7   5   1      311.27      293.01     17.87 o 
  -6   5   1       72.34       72.53      2.10 o 
  -5   5   1      328.64      318.08      5.16 o 
  -4   5   1      306.38      305.20      5.16 o 
  -3   5   1      675.90      600.10      9.05 o 
  -2   5   1     1390.63     1322.57     22.91 o 
  -1   5   1      805.08      827.44     19.83 o 
   0   5   1     1543.21     1506.70     22.95 o 
   1   5   1        9.27       11.73      0.67 o 
   2   5   1      534.78      465.31      5.73 o 
   3   5   1      258.12      267.57      3.90 o 
   4   5   1       36.43       38.18      1.29 o 
   5   5   1       14.26       19.35      0.86 o 
   6   5   1        1.42        1.12      0.53 o 
   7   5   1      751.94      722.82     30.59 o 
   8   5   1      149.33      137.81      1.94 o 
   9   5   1      159.06      159.19      1.72 o 
  10   5   1      275.22      263.64      2.52 o 
  11   5   1       98.68       85.81      1.29 o 
  12   5   1       31.74       34.68      1.86 o 
  13   5   1       28.60       32.01      0.86 o 
  14   5   1      181.79      187.10      2.15 o 
 -14   6   1       13.82       12.64      0.74 o 
 -13   6   1       15.14       13.60      0.37 o 
 -12   6   1       41.75       41.12      0.74 o 
 -11   6   1      163.96      167.45      1.86 o 
 -10   6   1      113.49      118.13      1.49 o 
  -9   6   1       33.13       38.07      0.80 o 
  -8   6   1       71.44       65.66      1.18 o 
  -7   6   1      103.91      100.13      1.56 o 
  -6   6   1       39.87       40.46      0.80 o 
  -5   6   1      479.83      443.18      4.02 o 
  -4   6   1     1408.41     1338.31     13.16 o 
  -3   6   1      554.34      513.91     25.72 o 
  -2   6   1      211.98      204.23      3.87 o 
  -1   6   1      999.73      933.91     11.76 o 
   0   6   1      233.84      229.75      4.14 o 
   1   6   1       23.24       29.00      1.29 o 
   2   6   1        4.24        6.75      0.86 o 
   3   6   1       15.47       15.93      0.95 o 
   4   6   1        8.87       14.13      0.45 o 
   5   6   1      772.76      725.71      7.04 o 
   6   6   1      201.93      178.89      2.58 o 
   7   6   1       42.36       40.99      0.80 o 
   8   6   1       82.23       77.66      0.99 o 
   9   6   1       58.09       62.57      1.04 o 
  10   6   1       32.34       37.57      0.74 o 
  11   6   1       23.92       25.86      0.74 o 
  12   6   1        0.38        0.74      0.53 o 
  13   6   1       14.10       14.87      0.74 o 
 -11   7   1        1.34        0.93      0.37 o 
 -10   7   1       35.60       43.33      0.74 o 
  -9   7   1       34.43       38.13      0.74 o 
  -8   7   1       26.40       30.59      0.83 o 
  -7   7   1      132.18      133.33      1.64 o 
  -6   7   1        0.41        1.04      0.33 o 
  -5   7   1       13.23       10.26      0.37 o 
  -4   7   1       72.82       69.04      1.00 o 
  -3   7   1      142.16      145.75      1.86 o 
  -2   7   1       43.26       39.72      0.67 o 
  -1   7   1       76.03       70.60      0.95 o 
   0   7   1        4.91        4.57      0.46 o 
   1   7   1       17.30       23.21      1.13 o 
   2   7   1       65.72       59.24      0.95 o 
   3   7   1      235.91      248.79      2.08 o 
   4   7   1       39.57       41.69      0.65 o 
   5   7   1       26.73       31.02      0.86 o 
   6   7   1        4.71        5.21      0.43 o 
   7   7   1      104.28       99.95      1.72 o 
   8   7   1        0.12        0.50      0.43 o 
   9   7   1        0.64        1.12      0.37 o 
  10   7   1        0.00        0.00      0.52 o 
  -7   8   1       38.55       46.63      0.86 o 
  -6   8   1      161.86      161.26      2.15 o 
  -5   8   1        0.25        0.35      0.52 o 
  -4   8   1      136.19      125.21      1.49 o 
  -3   8   1        0.21        0.56      0.37 o 
  -2   8   1        1.96        0.74      0.33 o 
  -1   8   1        0.26        0.59      0.33 o 
   0   8   1       54.10       51.95      0.97 o 
   1   8   1      226.39      223.52      2.05 o 
   2   8   1       50.58       62.45      0.88 o 
   3   8   1      193.68      201.25      2.12 o 
   4   8   1        0.75        1.77      0.40 o 
   5   8   1      116.41      118.07      1.72 o 
   6   8   1      151.38      144.66      1.72 o 
   7   8   1       18.12       19.39      0.71 o 
 -19   0   2        0.85        0.68      0.74 o 
 -18   0   2       89.29      101.92      2.98 o 
 -17   0   2       10.07        6.32      1.49 o 
 -16   0   2       13.76       13.99      0.67 o 
 -15   0   2       31.72       36.46      0.95 o 
 -14   0   2       65.59       74.60      1.79 o 
 -13   0   2        0.21        1.12      0.53 o 
 -12   0   2      534.01      589.13     10.27 o 
 -11   0   2       11.85        8.52      0.74 o 
 -10   0   2      303.96      323.09      5.06 o 
  -9   0   2     1897.13     2008.87     28.02 o 
  -8   0   2     1832.82     1995.22     53.05 o 
  -7   0   2     3400.07     3986.44     75.84 o 
  -6   0   2       38.70       37.19      1.49 o 
  -5   0   2   172716.41   158677.48   4682.57 o 
  -4   0   2    21685.50    23523.43    680.72 o 
  -3   0   2     2825.73     2893.22     83.93 o 
  -2   0   2      426.56      481.69     14.26 o 
   3   0   2      310.45      297.69      8.95 o 
   4   0   2       39.97       48.58      1.24 o 
   5   0   2     4083.15     4302.85     91.97 o 
   6   0   2        6.41        2.66      0.53 o 
   7   0   2       81.10       86.31      2.10 o 
   8   0   2      211.62      169.08      3.72 o 
   9   0   2      158.75      130.66      3.16 o 
  10   0   2     1957.69     1830.98     29.43 o 
  11   0   2     1515.74     1349.32     26.58 o 
  12   0   2        5.78        3.39      0.53 o 
  13   0   2      500.88      466.68      6.03 o 
  14   0   2      683.43      673.21     10.82 o 
  15   0   2       42.59       49.32      1.24 o 
  16   0   2        0.53        1.12      0.53 o 
  17   0   2        0.44        1.12      0.53 o 
 -19   1   2        0.66        1.10      0.52 o 
 -18   1   2        2.13        2.77      0.43 o 
 -17   1   2       26.01       26.28      0.86 o 
 -16   1   2       18.25       24.59      0.86 o 
 -15   1   2      203.46      197.08      2.20 o 
 -14   1   2        8.47        7.04      0.97 o 
 -13   1   2       38.44       48.22      1.12 o 
 -12   1   2      158.54      129.20      2.23 o 
 -11   1   2      579.92      641.52      7.22 o 
 -10   1   2        1.94        4.24      0.43 o 
  -9   1   2       41.45       56.49      1.10 o 
  -8   1   2      842.46      839.82      8.66 o 
  -7   1   2      241.09      283.13      4.05 o 
  -6   1   2     5448.63     5717.65    156.86 o 
  -5   1   2       10.20        7.44      0.74 o 
  -4   1   2    54714.12    48324.33   1033.66 o 
  -3   1   2     1636.90     1812.98     37.05 o 
  -2   1   2     1176.36     1133.40     48.43 o 
  -1   1   2      754.16      842.22     17.56 o 
   0   1   2    21985.51    19509.75    593.45 o 
   1   1   2       85.05       94.55      2.98 o 
   2   1   2     9873.67     9789.36    283.88 o 
   3   1   2     3506.56     3474.35    100.65 o 
   4   1   2       30.14       55.93      0.95 o 
   5   1   2        1.23        2.77      0.43 o 
   6   1   2        1.04        6.20      0.37 o 
   7   1   2     1507.07     1616.37     18.17 o 
   8   1   2      561.64      516.93      7.92 o 
   9   1   2       32.50       17.15      0.74 o 
  10   1   2       62.82       76.51      1.49 o 
  11   1   2     1210.59     1186.30     13.82 o 
  12   1   2      926.55      949.69      8.55 o 
  13   1   2       27.94       35.13      0.67 o 
  14   1   2       88.94       82.68      1.50 o 
  15   1   2       22.26       21.43      0.91 o 
  16   1   2       35.91       36.54      1.07 o 
  17   1   2       11.33       12.43      0.48 o 
 -18   2   2        1.86        3.10      0.43 o 
 -17   2   2       35.05       30.27      0.86 o 
 -16   2   2       50.91       52.44      1.58 o 
 -15   2   2        1.55        3.16      0.92 o 
 -14   2   2       45.80       37.16      0.75 o 
 -13   2   2      125.91      118.70      3.16 o 
 -12   2   2      123.04      124.22      3.34 o 
 -11   2   2      161.07      181.37      3.01 o 
 -10   2   2       33.70       31.11      0.80 o 
  -9   2   2        5.67        8.59      0.36 o 
  -8   2   2      177.74      228.47      3.53 o 
  -7   2   2        8.33       10.60      0.50 o 
  -6   2   2       58.77       46.87      1.29 o 
  -5   2   2      418.90      448.16      6.35 o 
  -4   2   2       38.44       40.70      1.08 o 
  -3   2   2     1944.62     1966.38     40.67 o 
  -2   2   2      241.02      252.61      7.04 o 
  -1   2   2     6121.01     6263.42    109.57 o 
   0   2   2     1041.76     1009.47     20.98 o 
   1   2   2      272.02      292.99      6.33 o 
   2   2   2     2052.54     1901.83     40.60 o 
   3   2   2      176.87      205.47      3.23 o 
   4   2   2      625.02      636.05      9.25 o 
   5   2   2     1065.39     1246.62     17.63 o 
   6   2   2      143.08      165.39      2.79 o 
   7   2   2      721.59      698.98     11.87 o 
   8   2   2        2.32        7.44      0.74 o 
   9   2   2       84.94      107.87      2.63 o 
  10   2   2       22.98       36.58      2.23 o 
  11   2   2        6.31       12.69      1.05 o 
  12   2   2       22.46       21.01      0.74 o 
  13   2   2        4.65        3.28      0.37 o 
  14   2   2       61.76       56.55      1.12 o 
  15   2   2       38.92       39.08      0.74 o 
  16   2   2        0.81        0.50      0.47 o 
  17   2   2       16.30       17.11      0.74 o 
 -18   3   2        7.04        5.95      0.53 o 
 -17   3   2       20.76       21.90      0.50 o 
 -16   3   2        2.06        3.72      0.53 o 
 -15   3   2      139.00      156.90      1.86 o 
 -14   3   2       39.55       44.45      0.74 o 
 -13   3   2       93.49       87.68      1.25 o 
 -12   3   2       21.16       23.34      0.86 o 
 -11   3   2      405.98      389.76      6.02 o 
 -10   3   2       49.16       57.99      1.39 o 
  -9   3   2       95.58       73.30      2.10 o 
  -8   3   2       80.98       87.94      2.24 o 
  -7   3   2       15.24       31.88      1.18 o 
  -6   3   2     3483.90     3499.94     53.83 o 
  -5   3   2      653.43      682.27      9.26 o 
  -4   3   2      690.92      749.68     10.08 o 
  -3   3   2     1492.38     1607.85     20.93 o 
  -2   3   2     3937.80     4211.82     48.15 o 
  -1   3   2     5314.10     5444.57     61.97 o 
   0   3   2     1100.15     1274.11     14.79 o 
   1   3   2       86.28       60.87      1.53 o 
   2   3   2      262.19      254.52      4.10 o 
   3   3   2      694.73      622.63      9.45 o 
   4   3   2      274.93      344.40      5.50 o 
   5   3   2     1760.13     1776.75     22.04 o 
   6   3   2       93.21       99.23      2.27 o 
   7   3   2      492.46      431.55      6.30 o 
   8   3   2      405.55      400.91      7.38 o 
   9   3   2       37.30       55.43      1.58 o 
  10   3   2      120.35       97.47      3.72 o 
  11   3   2      135.91      126.57      1.80 o 
  12   3   2      122.57      122.80      1.64 o 
  13   3   2       17.39       14.33      0.59 o 
  14   3   2      103.17      103.78      2.37 o 
  15   3   2        9.51        8.97      0.43 o 
  16   3   2        0.26        0.00      0.74 o 
 -17   4   2        0.25        0.74      0.74 o 
 -16   4   2        0.91        0.50      0.43 o 
 -15   4   2        0.67        0.50      0.43 o 
 -14   4   2      227.27      232.54      3.01 o 
 -13   4   2       82.98       75.26      1.18 o 
 -12   4   2      228.87      223.78      2.21 o 
 -11   4   2        9.13       13.89      1.12 o 
 -10   4   2      377.26      384.35     11.55 o 
  -9   4   2      353.77      346.88     13.41 o 
  -8   4   2       69.20       73.29      2.10 o 
  -7   4   2      516.55      505.10      9.49 o 
  -6   4   2       12.55       10.02      0.56 o 
  -5   4   2     1491.24     1505.50     23.04 o 
  -4   4   2      254.15      261.71      5.48 o 
  -3   4   2     1824.73     1885.66     23.75 o 
  -2   4   2      922.07      878.64     10.52 o 
  -1   4   2       46.03       52.74      1.78 o 
   0   4   2      182.94      222.03      3.00 o 
   1   4   2     1199.95     1189.30     15.35 o 
   2   4   2     3161.32     3248.27     35.92 o 
   3   4   2       45.47       49.00      1.18 o 
   4   4   2      312.22      280.85      4.14 o 
   5   4   2       18.68       11.43      0.61 o 
   6   4   2      170.21      152.07      2.84 o 
   7   4   2       23.57       14.91      1.05 o 
   8   4   2        1.03        2.31      0.43 o 
   9   4   2        2.64        5.83      0.37 o 
  10   4   2       26.45       27.40      0.71 o 
  11   4   2      473.68      471.41      5.30 o 
  12   4   2       10.92       13.73      0.50 o 
  13   4   2      272.74      273.91      3.28 o 
  14   4   2        0.19        0.74      0.70 o 
  15   4   2       58.94       62.50      0.86 o 
 -16   5   2        0.24        0.00      7.44 o 
 -15   5   2        3.34        4.00      0.43 o 
 -14   5   2        2.17        2.53      0.43 o 
 -13   5   2       81.59       92.99      1.26 o 
 -12   5   2       62.34       65.51      1.04 o 
 -11   5   2        0.99        1.44      0.52 o 
 -10   5   2      347.40      333.18      3.24 o 
  -9   5   2       13.66        9.58      0.36 o 
  -8   5   2        0.88        0.37      0.53 o 
  -7   5   2      281.96      264.50      5.51 o 
  -6   5   2      693.96      676.16      9.91 o 
  -5   5   2       14.53       13.70      0.86 o 
  -4   5   2      643.19      607.41      9.04 o 
  -3   5   2       61.11       65.28      1.72 o 
  -2   5   2       55.72       56.38      1.12 o 
  -1   5   2      965.06      993.82     12.20 o 
   0   5   2        0.80        1.24      0.43 o 
   1   5   2      652.82      654.16      8.57 o 
   2   5   2       55.81       59.59      1.72 o 
   3   5   2      221.14      227.66      4.00 o 
   4   5   2      467.64      462.08      6.06 o 
   5   5   2       92.67       90.32      1.86 o 
   6   5   2        4.90        4.89      0.63 o 
   7   5   2       82.71       81.13      2.03 o 
   8   5   2       95.91       91.98      1.15 o 
   9   5   2      181.25      193.24      1.97 o 
  10   5   2       50.05       45.17      0.75 o 
  11   5   2      194.97      192.53      2.58 o 
  12   5   2      164.56      163.01      2.63 o 
  13   5   2        1.57        0.74      0.53 o 
  14   5   2       37.81       37.19      1.49 o 
 -14   6   2      159.96      175.66      3.72 o 
 -13   6   2        0.03        0.74      0.37 o 
 -12   6   2       99.37      111.04      1.49 o 
 -11   6   2       35.31       40.21      0.74 o 
 -10   6   2        6.75        7.86      0.37 o 
  -9   6   2       29.90       29.78      0.71 o 
  -8   6   2       76.34       87.73      1.28 o 
  -7   6   2      162.18      170.19      2.23 o 
  -6   6   2      184.71      175.32      2.23 o 
  -5   6   2        4.31        5.14      0.43 o 
  -4   6   2        0.18        0.25      0.43 o 
  -3   6   2      758.04      731.93     22.38 o 
  -2   6   2      768.50      770.78      9.88 o 
  -1   6   2       49.83       45.16      2.40 o 
   0   6   2      299.78      278.05      5.90 o 
   1   6   2       28.46       33.01      0.97 o 
   2   6   2     1110.08     1034.90     17.91 o 
   3   6   2       24.40       24.68      0.61 o 
   4   6   2     1381.23     1255.19      9.60 o 
   5   6   2       33.54       37.94      0.95 o 
   6   6   2      412.57      391.29      5.14 o 
   7   6   2       23.79       26.52      0.64 o 
   8   6   2       15.65       11.43      0.40 o 
   9   6   2       33.33       26.49      0.80 o 
  10   6   2       16.78       18.30      0.64 o 
  11   6   2        0.14        0.74      0.43 o 
  12   6   2        3.67        4.12      0.53 o 
 -11   7   2      349.96      367.03      3.44 o 
 -10   7   2       16.75       22.62      0.47 o 
  -9   7   2       84.64       98.74      1.53 o 
  -8   7   2       96.48       98.34      1.53 o 
  -7   7   2      144.18      146.84      2.79 o 
  -6   7   2       79.71       78.15      1.12 o 
  -5   7   2        5.50        9.26      0.92 o 
  -4   7   2       68.64       75.75      1.00 o 
  -3   7   2       28.96       29.01      0.64 o 
  -2   7   2      751.31      733.18      6.18 o 
  -1   7   2      382.61      367.14      3.34 o 
   0   7   2        9.34       12.25      0.41 o 
   1   7   2      184.97      195.59      1.65 o 
   2   7   2        1.11        1.39      0.26 o 
   3   7   2      894.05      880.15      6.05 o 
   4   7   2       72.38       70.10      1.00 o 
   5   7   2      309.69      284.54      2.87 o 
   6   7   2       15.48       15.62      0.43 o 
   7   7   2      328.29      318.84      3.87 o 
   8   7   2        0.43        0.74      0.43 o 
   9   7   2        5.50        8.04      0.56 o 
  -8   8   2        3.68        4.46      0.43 o 
  -7   8   2       32.65       30.99      0.86 o 
  -6   8   2       41.15       48.37      0.86 o 
  -5   8   2       64.57       65.86      1.08 o 
  -4   8   2        5.05        5.95      0.43 o 
  -3   8   2        3.73        4.00      0.37 o 
  -2   8   2        0.33        0.00      0.37 o 
  -1   8   2        8.98        6.59      0.33 o 
   0   8   2      113.42      124.63      1.75 o 
   1   8   2       15.54       22.70      0.61 o 
   2   8   2      169.22      171.58      1.86 o 
   3   8   2        9.11       18.29      0.56 o 
   4   8   2      450.44      476.12      5.58 o 
   5   8   2        4.09        5.28      0.43 o 
   6   8   2       92.45       88.57      1.29 o 
 -19   1   3       17.09       19.13      0.57 o 
 -18   1   3        0.60        1.12      0.37 o 
 -17   1   3       99.57       99.94      1.72 o 
 -16   1   3       41.47       45.63      0.86 o 
 -15   1   3        6.40        7.07      0.40 o 
 -14   1   3       27.33       25.74      0.95 o 
 -13   1   3       29.06       26.09      0.80 o 
 -12   1   3      379.25      306.98      4.10 o 
 -11   1   3     1085.92     1057.63     10.83 o 
 -10   1   3      351.82      385.95      8.61 o 
  -9   1   3       64.14       58.78      2.16 o 
  -8   1   3       38.97       54.76      1.00 o 
  -7   1   3       47.33       83.99      1.32 o 
  -6   1   3     7002.29     6923.67    154.94 o 
  -5   1   3     4190.61     4177.36     91.46 o 
  -4   1   3     6070.67     6175.26    347.14 o 
  -3   1   3     1281.70     1408.00     28.82 o 
  -2   1   3     1058.60     1200.50     24.52 o 
  -1   1   3       14.87       13.39      0.53 o 
   0   1   3      273.14      302.17      8.95 o 
   1   1   3      685.55      652.53     19.48 o 
   2   1   3       49.44       45.38      1.05 o 
   3   1   3      736.53      744.23     10.33 o 
   4   1   3     2478.34     2336.99     42.02 o 
   5   1   3       99.33      102.27      1.85 o 
   6   1   3      577.21      593.26      6.89 o 
   7   1   3       66.68       68.79      1.26 o 
   8   1   3      243.94      218.37      2.98 o 
   9   1   3       54.20       52.09      1.12 o 
  10   1   3       38.68       37.76      1.12 o 
  11   1   3       26.90       29.49      1.86 o 
  12   1   3      274.40      256.12      2.68 o 
  13   1   3      175.44      179.19      2.12 o 
  14   1   3        8.74        6.89      0.37 o 
  15   1   3       17.50       17.50      0.61 o 
  16   1   3        0.00        0.00      0.43 o 
 -19   2   3       26.31       24.92      0.53 o 
 -18   2   3       28.77       33.97      0.86 o 
 -17   2   3       35.03       40.93      0.86 o 
 -16   2   3       11.16       12.51      0.56 o 
 -15   2   3      148.08      140.90      2.15 o 
 -14   2   3        0.85        0.37      0.37 o 
 -13   2   3      350.20      353.54      5.59 o 
 -12   2   3       14.33       12.90      1.11 o 
 -11   2   3       38.94       33.63      1.08 o 
 -10   2   3      737.33      720.00      8.57 o 
  -9   2   3      874.11      820.32      9.68 o 
  -8   2   3     3189.90     3443.45     53.07 o 
  -7   2   3      182.01      205.47      3.08 o 
  -6   2   3     1833.06     1954.10     25.33 o 
  -5   2   3      444.22      466.86      6.33 o 
  -4   2   3      760.44      752.39      9.92 o 
  -3   2   3       78.36       70.51      1.26 o 
  -2   2   3     1172.95     1188.42     19.09 o 
  -1   2   3     9243.04     9569.61    152.36 o 
   0   2   3     2392.19     2482.26     51.01 o 
   1   2   3      557.94      581.88     11.13 o 
   2   2   3       12.47       19.26      0.50 o 
   3   2   3      571.18      570.17     10.62 o 
   4   2   3      747.67      794.48     11.38 o 
   5   2   3     1888.66     1833.11     28.95 o 
   6   2   3        2.62        5.31      0.74 o 
   7   2   3       21.20       11.48      0.74 o 
   8   2   3       10.23        8.97      0.43 o 
   9   2   3      525.08      455.82      8.16 o 
  10   2   3       51.60       38.81      2.23 o 
  11   2   3       63.44       56.86      1.04 o 
  12   2   3       46.24       43.79      0.81 o 
  13   2   3        0.37        0.37      0.37 o 
  14   2   3      166.76      172.43      2.12 o 
  15   2   3       33.01       35.75      0.74 o 
  16   2   3      159.58      162.63      2.63 o 
 -18   3   3       54.06       52.07      1.05 o 
 -17   3   3       15.58       14.41      0.46 o 
 -16   3   3      112.39      112.39      1.72 o 
 -15   3   3        7.62        8.73      0.48 o 
 -14   3   3        8.33        8.99      0.41 o 
 -13   3   3      289.22      264.26      2.76 o 
 -12   3   3        0.52        2.02      1.12 o 
 -11   3   3       33.34       34.21      1.58 o 
 -10   3   3       84.17       73.65      2.10 o 
  -9   3   3      481.75      502.70      8.03 o 
  -8   3   3      372.77      359.77      5.32 o 
  -7   3   3      575.31      598.94      8.24 o 
  -6   3   3        6.53        7.70      0.72 o 
  -5   3   3      451.89      448.26      6.21 o 
  -4   3   3        5.49        3.72      0.37 o 
  -3   3   3      230.37      242.97      3.22 o 
  -2   3   3     1330.92     1417.58     16.54 o 
  -1   3   3       22.19       21.03      0.91 o 
   0   3   3       36.82       68.13      1.18 o 
   1   3   3     2846.27     3091.15     43.95 o 
   2   3   3        1.19        1.98      0.43 o 
   3   3   3     5319.56     5785.91     81.54 o 
   4   3   3      598.50      618.56      8.09 o 
   5   3   3      383.18      377.74      6.03 o 
   6   3   3      204.90      180.99      3.01 o 
   7   3   3       88.97       93.29      4.84 o 
   8   3   3      104.91      109.77      2.63 o 
   9   3   3      380.88      406.63      7.62 o 
  10   3   3       42.41       37.22      1.30 o 
  11   3   3      280.92      287.90      2.64 o 
  12   3   3        4.94        3.05      0.33 o 
  13   3   3        9.42       10.19      0.64 o 
  14   3   3        5.12        5.10      0.37 o 
  15   3   3        0.48        0.50      0.47 o 
 -17   4   3        6.66        4.12      0.53 o 
 -16   4   3      156.68      156.05      2.15 o 
 -15   4   3        5.44        7.21      0.43 o 
 -14   4   3       22.52       22.56      0.74 o 
 -13   4   3       40.55       39.44      0.71 o 
 -12   4   3      250.20      227.23      2.20 o 
 -11   4   3      121.73      113.38      1.75 o 
 -10   4   3      132.95      137.16      5.21 o 
  -9   4   3      229.19      196.17      4.21 o 
  -8   4   3      549.28      498.88      9.49 o 
  -7   4   3      358.52      386.32      6.37 o 
  -6   4   3        3.33        2.66      0.37 o 
  -5   4   3     2068.66     2168.33     36.78 o 
  -4   4   3       34.80       32.20      0.81 o 
  -3   4   3      465.21      503.98      6.26 o 
  -2   4   3        8.10        9.00      0.49 o 
  -1   4   3     2484.28     2788.35     36.51 o 
   0   4   3        2.56        0.74      0.37 o 
   1   4   3     1236.78     1294.31     16.64 o 
   2   4   3      616.72      679.88      8.03 o 
   3   4   3       77.75       51.87      1.18 o 
   4   4   3       73.04       70.01      1.56 o 
   5   4   3      146.99      135.29      2.58 o 
   6   4   3       36.77       43.89      1.58 o 
   7   4   3      163.36      174.18      3.13 o 
   8   4   3        0.26        1.49      0.43 o 
   9   4   3        4.70        4.20      0.64 o 
  10   4   3      234.37      236.68      2.74 o 
  11   4   3        1.99        3.72      0.43 o 
  12   4   3       75.68       79.23      1.58 o 
  13   4   3      104.48      107.51      2.10 o 
  14   4   3        4.30        3.39      0.53 o 
 -16   5   3       34.46       40.16      1.49 o 
 -15   5   3        8.26        9.31      0.53 o 
 -14   5   3       11.18       17.74      0.41 o 
 -13   5   3      222.45      214.10      2.31 o 
 -12   5   3      357.06      351.19      3.39 o 
 -11   5   3       16.42       14.84      0.45 o 
 -10   5   3      317.39      316.42      3.14 o 
  -9   5   3      140.97      141.27      2.35 o 
  -8   5   3       57.33       57.31      2.10 o 
  -7   5   3      583.05      584.78     11.18 o 
  -6   5   3      246.83      227.59      3.87 o 
  -5   5   3     1487.02     1325.54     18.73 o 
  -4   5   3      417.03      393.08      6.02 o 
  -3   5   3      182.89      165.55      3.01 o 
  -2   5   3       58.19       53.78      1.84 o 
  -1   5   3      100.64       88.10      3.33 o 
   0   5   3       28.23       22.60      0.86 o 
   1   5   3        4.14        2.66      0.53 o 
   2   5   3      334.06      316.02      8.94 o 
   3   5   3      176.83      161.63      2.56 o 
   4   5   3     1066.45     1039.14     12.45 o 
   5   5   3       25.98       25.65      1.08 o 
   6   5   3      213.81      184.28      3.79 o 
   7   5   3       77.01       87.65      1.04 o 
   8   5   3      119.83      104.41      1.22 o 
   9   5   3      389.82      366.59      3.68 o 
  10   5   3       13.00       10.57      0.43 o 
  11   5   3       85.65       85.07      1.29 o 
  12   5   3      118.82      122.77      2.10 o 
  13   5   3      234.28      247.31      3.39 o 
 -14   6   3       23.40       25.60      0.43 o 
 -13   6   3       19.14       22.35      0.54 o 
 -12   6   3        5.49        6.20      0.37 o 
 -11   6   3        4.48        5.85      0.55 o 
 -10   6   3      119.72      117.60      1.49 o 
  -9   6   3     1011.73     1009.82      8.52 o 
  -8   6   3      748.09      735.36      7.14 o 
  -7   6   3      161.83      166.02      1.99 o 
  -6   6   3      425.21      416.51      4.06 o 
  -5   6   3       47.20       49.63      0.77 o 
  -4   6   3        7.24       12.64      0.61 o 
  -3   6   3       20.97       17.99      0.74 o 
  -2   6   3        9.82        7.26      0.61 o 
  -1   6   3       56.58       53.78      1.07 o 
   0   6   3      726.72      681.58      8.61 o 
   1   6   3      384.54      342.20      6.24 o 
   2   6   3       10.74       13.63      0.43 o 
   3   6   3      620.94      590.55      4.62 o 
   4   6   3      272.05      269.76      2.71 o 
   5   6   3       24.68       28.98      0.80 o 
   6   6   3      148.90      142.97      1.63 o 
   7   6   3        0.77        1.12      0.30 o 
   8   6   3       39.47       45.24      1.36 o 
   9   6   3       88.35       94.22      1.18 o 
  10   6   3      473.43      465.47      5.01 o 
  11   6   3        8.98        9.71      0.43 o 
  12   6   3       69.90       63.23      1.49 o 
 -12   7   3       50.11       52.81      1.49 o 
 -11   7   3       25.41       30.13      1.05 o 
 -10   7   3        9.45        9.97      0.46 o 
  -9   7   3        5.92        6.46      0.43 o 
  -8   7   3       31.34       31.54      0.86 o 
  -7   7   3       35.81       37.69      0.86 o 
  -6   7   3       98.35       96.90      1.49 o 
  -5   7   3       49.85       52.84      0.75 o 
  -4   7   3       17.23       16.81      0.35 o 
  -3   7   3       86.82       89.63      1.13 o 
  -2   7   3      158.16      174.62      1.84 o 
  -1   7   3       10.06       13.06      0.38 o 
   0   7   3       24.07       24.39      0.59 o 
   1   7   3       58.45       60.64      0.90 o 
   2   7   3        9.52        6.86      0.32 o 
   3   7   3        1.45        0.37      0.30 o 
   4   7   3        5.06        5.85      0.33 o 
   5   7   3        5.47        5.38      0.46 o 
   6   7   3        5.47        8.53      0.61 o 
   7   7   3       12.79       10.95      0.48 o 
   8   7   3        0.71        1.24      0.43 o 
   9   7   3        0.03        0.00      4.29 o 
  -8   8   3        1.64        2.23      0.43 o 
  -7   8   3        9.50        6.75      0.43 o 
  -6   8   3        4.17        4.86      0.53 o 
  -5   8   3        5.40        3.10      0.43 o 
  -4   8   3      143.80      137.21      1.72 o 
  -3   8   3        3.59        4.07      0.42 o 
  -2   8   3       79.97       77.95      1.12 o 
  -1   8   3       73.54       78.15      1.12 o 
   0   8   3      108.79      119.61      1.89 o 
   1   8   3      377.82      395.63      4.30 o 
   2   8   3       17.60       19.71      0.37 o 
   3   8   3       28.99       27.91      0.74 o 
   4   8   3       28.84       25.28      0.65 o 
   5   8   3       81.90       82.22      1.58 o 
 -20   0   4        1.52        0.74      7.44 o 
 -19   0   4       29.49       33.48      1.05 o 
 -18   0   4        4.28        2.66      0.53 o 
 -17   0   4        0.94        2.97      0.74 o 
 -16   0   4      175.75      186.05      4.47 o 
 -15   0   4       21.31       26.77      1.24 o 
 -14   0   4      428.13      387.64      8.94 o 
 -13   0   4      361.89      373.59      7.10 o 
 -12   0   4      948.86     1002.76     16.63 o 
 -11   0   4      119.38      118.85      3.03 o 
 -10   0   4    18790.83    19348.88    272.00 o 
  -9   0   4     8980.10     9766.72    137.96 o 
  -8   0   4    10002.37     9966.39    252.19 o 
  -7   0   4      316.75      353.28      6.98 o 
  -6   0   4     1428.82     1541.11     28.20 o 
  -5   0   4     1949.50     1965.94     57.55 o 
  -4   0   4     2886.82     2996.38     86.60 o 
  -3   0   4      220.96      179.68      5.96 o 
  -2   0   4     5252.33     5837.16    169.17 o 
  -1   0   4     1543.82     1555.71     45.44 o 
   2   0   4     3662.04     3569.57     76.72 o 
   3   0   4      514.82      568.90     12.69 o 
   4   0   4     5638.30     5692.53    122.00 o 
   5   0   4     3167.51     3298.86     51.69 o 
   6   0   4     5629.46     5568.92     86.73 o 
   7   0   4     2145.40     2153.73     34.27 o 
   8   0   4     2172.59     2304.96     36.63 o 
   9   0   4      209.50      212.96      4.45 o 
  10   0   4        6.98        8.57      1.05 o 
  11   0   4      208.53      203.53      3.03 o 
  12   0   4        3.86        4.00      0.43 o 
  13   0   4       68.38       71.80      1.58 o 
  14   0   4       76.33       82.20      1.58 o 
  15   0   4       97.02      102.67      2.10 o 
 -20   1   4       12.60       14.13      0.74 o 
 -19   1   4        0.70        0.74      0.37 o 
 -18   1   4        0.09       -0.19      0.37 o 
 -17   1   4       31.22       34.48      0.86 o 
 -16   1   4       13.74       13.43      1.05 o 
 -15   1   4       12.21       14.17      0.74 o 
 -14   1   4       10.26        6.33      0.96 o 
 -13   1   4       86.87       84.90      2.39 o 
 -12   1   4      694.60      739.78     10.23 o 
 -11   1   4     1712.11     1976.68     18.33 o 
 -10   1   4       68.81       62.64      1.38 o 
  -9   1   4    13441.59    13649.02    207.00 o 
  -8   1   4      739.68      817.90      9.43 o 
  -7   1   4      573.19      538.17      7.44 o 
  -6   1   4       53.05       97.48      1.64 o 
  -5   1   4      422.08      465.57      6.21 o 
  -4   1   4      118.83      171.99      4.21 o 
  -3   1   4      845.23      867.62     18.04 o 
  -2   1   4     4980.58     5059.90    124.44 o 
  -1   1   4     3938.45     4114.90    130.83 o 
   0   1   4       35.38       33.47      1.49 o 
   1   1   4     3970.02     4035.25     69.43 o 
   2   1   4     2189.02     2284.59     34.79 o 
   3   1   4      246.67      287.57      4.74 o 
   4   1   4       30.97       40.43      0.86 o 
   5   1   4        2.02        4.46      0.43 o 
   6   1   4      589.94      634.86      8.75 o 
   7   1   4     1518.36     1595.57     20.75 o 
   8   1   4      170.02      219.98      3.06 o 
   9   1   4      476.82      483.57      7.02 o 
  10   1   4      431.26      450.72      6.59 o 
  11   1   4      225.25      217.14      2.34 o 
  12   1   4        4.89        5.60      0.37 o 
  13   1   4        2.75        1.67      0.37 o 
  14   1   4       61.73       61.25      1.29 o 
  15   1   4       46.93       45.13      0.86 o 
  16   1   4        0.56        1.49      0.43 o 
 -19   2   4        5.75        6.20      0.37 o 
 -18   2   4        2.28        1.49      0.43 o 
 -17   2   4        0.01        0.37      0.37 o 
 -16   2   4       62.53       61.93      1.12 o 
 -15   2   4       14.36       15.38      0.69 o 
 -14   2   4        0.17        0.56      0.37 o 
 -13   2   4        1.84        0.74      0.43 o 
 -12   2   4       55.10       48.40      1.29 o 
 -11   2   4      473.81      477.13      8.96 o 
 -10   2   4        0.26        0.74      0.37 o 
  -9   2   4       31.37       22.70      0.74 o 
  -8   2   4      130.65       93.52      1.44 o 
  -7   2   4      311.23      353.29      4.32 o 
  -6   2   4      322.81      385.80     11.33 o 
  -5   2   4     1510.59     1658.89     18.90 o 
  -4   2   4     1639.94     1611.61     18.24 o 
  -3   2   4     3583.41     3745.75     38.25 o 
  -2   2   4     1280.41     1285.39     14.54 o 
  -1   2   4      251.47      302.82      3.90 o 
   0   2   4      414.45      441.81      6.43 o 
   1   2   4     1266.82     1307.22     18.36 o 
   2   2   4     2195.26     2234.84     31.10 o 
   3   2   4      423.58      484.09      7.16 o 
   4   2   4      132.60      103.09      2.10 o 
   5   2   4      178.45      169.40      3.39 o 
   6   2   4      188.13      233.57      4.45 o 
   7   2   4      601.85      580.32      8.18 o 
   8   2   4      170.00      179.13      3.01 o 
   9   2   4       28.13       26.40      1.49 o 
  10   2   4       13.63       10.57      0.54 o 
  11   2   4       31.27       36.82      0.71 o 
  12   2   4       13.90       18.24      0.74 o 
  13   2   4       99.67      110.71      1.49 o 
  14   2   4        6.24        8.76      0.64 o 
  15   2   4       18.68       22.09      0.61 o 
 -18   3   4       11.55       12.46      0.57 o 
 -17   3   4       14.56       14.90      0.43 o 
 -16   3   4      119.43      128.71      1.83 o 
 -15   3   4        1.38        0.74      0.43 o 
 -14   3   4       35.68       31.58      0.80 o 
 -13   3   4        9.46       10.05      0.47 o 
 -12   3   4        6.49        8.92      3.35 o 
 -11   3   4      998.06      947.64     17.18 o 
 -10   3   4      306.02      289.72      5.79 o 
  -9   3   4       12.79       19.53      1.34 o 
  -8   3   4      153.28      187.76      3.33 o 
  -7   3   4     2670.41     2762.06     42.48 o 
  -6   3   4     2543.47     2587.24     33.33 o 
  -5   3   4     1189.50     1264.32     16.54 o 
  -4   3   4       90.16      120.55      2.02 o 
  -3   3   4      455.62      517.63      6.82 o 
  -2   3   4     1528.97     1389.54     17.62 o 
  -1   3   4      365.46      502.49      7.94 o 
   0   3   4     4727.28     4934.27     60.80 o 
   1   3   4      331.92      305.94      4.28 o 
   2   3   4       22.38       17.55      1.12 o 
   3   3   4      856.30      827.93     10.48 o 
   4   3   4        0.65        1.49      0.74 o 
   5   3   4      702.61      648.23     10.28 o 
   6   3   4      138.59      156.86      4.09 o 
   7   3   4      175.32      177.33      5.95 o 
   8   3   4      121.89      123.89      3.16 o 
   9   3   4      605.72      577.84      6.13 o 
  10   3   4      103.11       97.06      1.19 o 
  11   3   4       17.45       15.46      0.53 o 
  12   3   4        3.12        5.41      0.37 o 
  13   3   4        0.15        0.74      0.37 o 
  14   3   4       11.90       13.29      0.54 o 
  15   3   4       11.70       11.90      0.74 o 
 -18   4   4       10.77       10.41      0.74 o 
 -17   4   4       21.64       24.11      0.74 o 
 -16   4   4       94.60      104.90      2.10 o 
 -15   4   4       21.50       23.07      0.86 o 
 -14   4   4      133.81      141.56      1.75 o 
 -13   4   4      101.31      102.02      1.25 o 
 -12   4   4       11.62       15.34      0.44 o 
 -11   4   4       12.20        9.75      0.47 o 
 -10   4   4      737.91      704.03     23.50 o 
  -9   4   4       46.80       53.26      1.79 o 
  -8   4   4     1498.83     1460.09     25.15 o 
  -7   4   4      536.19      556.61     28.71 o 
  -6   4   4      237.41      257.69      4.10 o 
  -5   4   4      420.02      402.07      5.09 o 
  -4   4   4      651.62      665.21      8.06 o 
  -3   4   4     4841.91     5030.72     55.08 o 
  -2   4   4       60.17       76.67      1.56 o 
  -1   4   4      355.93      356.20      7.21 o 
   0   4   4      408.41      428.28      5.97 o 
   1   4   4     1319.82     1221.05     15.82 o 
   2   4   4      670.84      588.77      6.98 o 
   3   4   4       66.45       66.82      1.38 o 
   4   4   4       30.39       37.44      1.29 o 
   5   4   4       19.93       20.52      1.33 o 
   6   4   4     1479.70     1398.58     19.14 o 
   7   4   4      326.26      318.48      5.33 o 
   8   4   4      637.98      591.08      6.91 o 
   9   4   4       21.42       27.47      0.67 o 
  10   4   4      215.28      226.92      2.43 o 
  11   4   4       51.65       58.61      1.12 o 
  12   4   4        0.48        0.99      0.47 o 
  13   4   4      100.39      104.35      4.46 o 
  14   4   4       23.86       31.24      1.49 o 
 -16   5   4       22.20       21.58      0.43 o 
 -15   5   4       18.42       18.61      0.37 o 
 -14   5   4        3.26        5.83      0.37 o 
 -13   5   4       52.30       44.69      0.86 o 
 -12   5   4        0.90        0.89      0.33 o 
 -11   5   4      364.32      342.98      3.31 o 
 -10   5   4        3.51        7.99      1.07 o 
  -9   5   4       91.45       81.25      1.91 o 
  -8   5   4       86.37      101.31      3.72 o 
  -7   5   4      423.26      441.81     17.88 o 
  -6   5   4      614.42      613.23      9.04 o 
  -5   5   4       68.83       73.41      1.72 o 
  -4   5   4       95.96      100.72      2.15 o 
  -3   5   4       22.82       23.77      0.80 o 
  -2   5   4        7.60        9.71      0.86 o 
  -1   5   4        1.97        6.86      0.84 o 
   0   5   4      181.62      188.06      3.44 o 
   1   5   4       51.41       34.20      0.97 o 
   2   5   4       12.95       14.89      0.74 o 
   3   5   4       41.05       34.82      0.97 o 
   4   5   4      124.86      127.58      2.41 o 
   5   5   4        1.33        1.12      0.43 o 
   6   5   4      110.98       96.64      1.34 o 
   7   5   4      135.33      130.14      1.57 o 
   8   5   4       65.54       59.62      1.10 o 
   9   5   4      162.70      164.05      1.99 o 
  10   5   4       60.57       60.10      1.12 o 
  11   5   4       11.48       10.99      0.57 o 
  12   5   4        0.50        0.74      0.52 o 
  13   5   4        2.75        2.97      0.74 o 
 -14   6   4       11.27       11.18      0.37 o 
 -13   6   4       83.32       83.71      1.12 o 
 -12   6   4        0.14        0.74      0.43 o 
 -11   6   4        4.85        6.69      1.58 o 
 -10   6   4       29.58       32.57      0.80 o 
  -9   6   4       62.89       64.06      1.40 o 
  -8   6   4      262.92      254.11      2.53 o 
  -7   6   4      395.14      406.99      3.56 o 
  -6   6   4      347.30      383.20      4.08 o 
  -5   6   4        2.96        3.93      0.93 o 
  -4   6   4      129.96      127.96      1.90 o 
  -3   6   4      984.29      938.14     10.25 o 
  -2   6   4      883.18      874.23      9.06 o 
  -1   6   4     2014.25     1907.13     22.76 o 
   0   6   4       99.38       76.40      1.08 o 
   1   6   4      630.17      585.86      5.07 o 
   2   6   4       53.93       58.99      0.90 o 
   3   6   4        2.64        2.69      0.34 o 
   4   6   4      215.56      189.05      2.38 o 
   5   6   4       10.67       12.20      0.34 o 
   6   6   4       13.80       10.37      0.35 o 
   7   6   4       25.79       23.69      0.75 o 
   8   6   4        0.35        0.50      0.43 o 
   9   6   4        1.58        4.59      0.74 o 
  10   6   4       46.99       53.80      0.86 o 
  11   6   4        1.32        1.49      0.53 o 
 -12   7   4        0.85        0.00      0.74 o 
 -11   7   4       49.54       43.39      0.86 o 
 -10   7   4       13.11       10.98      0.37 o 
  -9   7   4       43.29       45.03      0.74 o 
  -8   7   4        0.90        0.74      0.43 o 
  -7   7   4      101.07      102.49      1.49 o 
  -6   7   4      342.99      342.65      3.35 o 
  -5   7   4        7.36        8.95      0.36 o 
  -4   7   4      441.82      450.79      4.22 o 
  -3   7   4       41.50       46.08      0.89 o 
  -2   7   4      622.40      598.73      4.39 o 
  -1   7   4        2.69        5.21      0.48 o 
   0   7   4      593.38      538.62      4.49 o 
   1   7   4       13.87       13.60      0.44 o 
   2   7   4      373.93      350.96      3.24 o 
   3   7   4       10.38       10.04      0.33 o 
   4   7   4        4.46        7.83      0.30 o 
   5   7   4       43.71       47.42      0.74 o 
   6   7   4        6.79       10.01      1.13 o 
   7   7   4       27.98       32.74      1.05 o 
   8   7   4      100.44       97.73      1.29 o 
  -8   8   4       33.86       36.44      1.49 o 
  -7   8   4        1.55        1.86      0.61 o 
  -6   8   4       26.89       24.60      0.72 o 
  -5   8   4       14.50       16.77      0.43 o 
  -4   8   4        1.74        3.51      0.43 o 
  -3   8   4      184.22      200.35      2.41 o 
  -2   8   4        1.57        0.99      0.43 o 
  -1   8   4      434.44      463.54      5.01 o 
   0   8   4        5.32        6.24      0.41 o 
   1   8   4      171.00      164.87      1.86 o 
   2   8   4       41.04       41.44      0.86 o 
   3   8   4       96.28      102.69      1.12 o 
   4   8   4        9.15       11.93      0.43 o 
 -20   1   5        0.08        0.00      3.33 o 
 -19   1   5       10.55       12.37      0.33 o 
 -18   1   5        1.82        2.14      0.33 o 
 -17   1   5       35.41       31.25      0.74 o 
 -16   1   5        7.61        4.98      0.43 o 
 -15   1   5       64.81       53.82      0.88 o 
 -14   1   5       40.74       43.63      1.29 o 
 -13   1   5      154.11      152.49      2.60 o 
 -12   1   5      204.29      182.93      3.06 o 
 -11   1   5     1745.00     1802.71     18.59 o 
 -10   1   5     2896.24     2743.55     27.99 o 
  -9   1   5      407.73      454.92      6.26 o 
  -8   1   5       99.56      103.56      1.75 o 
  -7   1   5       10.62       10.82      0.37 o 
  -6   1   5      174.56      186.07      2.77 o 
  -5   1   5      133.30      133.87      3.12 o 
  -4   1   5       54.76       47.58      1.08 o 
  -3   1   5      589.27      599.48      9.23 o 
  -2   1   5      403.51      428.63      7.34 o 
  -1   1   5     8726.25     8485.48    204.42 o 
   0   1   5      860.70      828.74     14.54 o 
   1   1   5      522.41      514.75      8.17 o 
   2   1   5      147.81      161.93      3.16 o 
   3   1   5        8.16        7.80      0.61 o 
   4   1   5       43.02       63.24      1.29 o 
   5   1   5       65.99       70.67      1.40 o 
   6   1   5       13.46       14.29      1.49 o 
   7   1   5      567.14      510.27      6.34 o 
   8   1   5      969.44      945.66     11.10 o 
   9   1   5       18.35       19.84      0.86 o 
  10   1   5      334.79      303.31      3.43 o 
  11   1   5        1.09        2.06      0.43 o 
  12   1   5        6.46        7.08      0.37 o 
  13   1   5       23.05       25.54      0.86 o 
  14   1   5       36.96       35.21      0.86 o 
  15   1   5      145.48      150.10      2.15 o 
 -19   2   5        0.10        0.56      0.74 o 
 -18   2   5       73.92       76.93      1.00 o 
 -17   2   5      153.05      145.74      1.66 o 
 -16   2   5        9.56       10.29      0.33 o 
 -15   2   5       19.44       17.89      0.61 o 
 -14   2   5      125.45      112.72      2.48 o 
 -13   2   5       12.11       14.63      0.86 o 
 -12   2   5        2.84        4.46      0.74 o 
 -11   2   5       54.23       57.31      1.58 o 
 -10   2   5        0.46        1.94      0.43 o 
  -9   2   5     1758.26     1720.85     17.74 o 
  -8   2   5       76.92       73.98      1.14 o 
  -7   2   5     1651.93     1551.78     17.60 o 
  -6   2   5      295.29      301.35      3.72 o 
  -5   2   5      452.93      413.85      5.00 o 
  -4   2   5      185.58      196.75      2.54 o 
  -3   2   5     1316.48     1338.93     13.49 o 
  -2   2   5      627.19      627.33      7.90 o 
  -1   2   5     2032.14     2224.55     27.25 o 
   0   2   5      373.54      436.92      5.56 o 
   1   2   5      954.86      977.06     11.84 o 
   2   2   5     2166.52     2096.55     39.58 o 
   3   2   5      678.99      636.98     10.56 o 
   4   2   5      710.91      602.20     10.28 o 
   5   2   5      855.15      812.53     13.46 o 
   6   2   5       21.21       21.11      0.86 o 
   7   2   5      945.94      916.51     12.49 o 
   8   2   5       10.08       10.92      0.86 o 
   9   2   5        2.55        3.51      0.43 o 
  10   2   5      146.07      146.76      1.75 o 
  11   2   5      386.61      370.15      3.81 o 
  12   2   5      133.51      128.88      1.74 o 
  13   2   5      146.05      141.58      1.74 o 
  14   2   5       93.83       98.98      1.72 o 
 -19   3   5        0.95        0.74      7.44 o 
 -18   3   5        0.65        0.37      0.53 o 
 -17   3   5        1.44        1.74      0.47 o 
 -16   3   5       75.11       74.45      1.42 o 
 -15   3   5       36.87       33.25      0.86 o 
 -14   3   5        1.21        2.77      0.30 o 
 -13   3   5        3.43        4.39      1.12 o 
 -12   3   5       90.62       79.31      2.63 o 
 -11   3   5        0.86        1.49      0.53 o 
 -10   3   5      238.28      236.56      4.98 o 
  -9   3   5      137.77      133.92      2.40 o 
  -8   3   5       28.63       31.13      0.96 o 
  -7   3   5        0.23        3.46      0.33 o 
  -6   3   5      276.75      293.04      5.40 o 
  -5   3   5     1807.17     1988.36     25.79 o 
  -4   3   5     1482.82     1693.50     21.93 o 
  -3   3   5     1194.10     1161.00     14.81 o 
  -2   3   5     3171.14     3555.49     52.31 o 
  -1   3   5     6227.27     6541.60     95.91 o 
   0   3   5        1.08        9.72      0.54 o 
   1   3   5      332.22      382.59      5.30 o 
   2   3   5       30.69       27.52      0.95 o 
   3   3   5     1780.54     1901.50     31.55 o 
   4   3   5       39.71       54.88      4.17 o 
   5   3   5       18.82       23.15      1.49 o 
   6   3   5       57.82       63.68      1.53 o 
   7   3   5        5.54       11.15      1.49 o 
   8   3   5       42.01       44.26      1.58 o 
   9   3   5       20.74       17.35      0.56 o 
  10   3   5      318.61      298.65      2.64 o 
  11   3   5      300.82      307.93      3.24 o 
  12   3   5      457.81      438.04      5.30 o 
  13   3   5       15.39       15.87      0.43 o 
  14   3   5      244.83      241.31      3.72 o 
 -17   4   5       10.33       10.80      0.53 o 
 -16   4   5       24.09       20.40      0.74 o 
 -15   4   5       12.05       14.31      0.50 o 
 -14   4   5        8.03        8.05      0.35 o 
 -13   4   5      631.08      591.76      4.75 o 
 -12   4   5        2.60        0.99      0.30 o 
 -11   4   5      273.56      255.54      6.98 o 
 -10   4   5      655.39      649.27     26.85 o 
  -9   4   5        0.51        1.12      0.53 o 
  -8   4   5      317.99      323.68      6.57 o 
  -7   4   5       14.61        9.95      0.61 o 
  -6   4   5       59.94       67.26      1.44 o 
  -5   4   5       71.14       83.78      4.00 o 
  -4   4   5      658.04      685.28      8.95 o 
  -3   4   5     1108.32     1247.00     16.24 o 
  -2   4   5     1864.14     1773.77     22.65 o 
  -1   4   5      217.15      206.75      3.22 o 
   0   4   5      511.96      443.25      6.35 o 
   1   4   5       22.14       30.34      0.97 o 
   2   4   5      204.37      204.71      2.83 o 
   3   4   5       60.36       55.58      1.10 o 
   4   4   5      120.79      104.43      1.74 o 
   5   4   5       10.45       10.76      1.07 o 
   6   4   5       37.95       32.48      1.29 o 
   7   4   5       43.28       41.76      0.75 o 
   8   4   5       81.63       79.88      0.99 o 
   9   4   5      145.10      142.79      1.72 o 
  10   4   5       34.48       36.15      0.71 o 
  11   4   5        6.09        7.04      0.33 o 
  12   4   5       94.88       90.63      1.00 o 
  13   4   5      346.25      334.98      3.75 o 
 -16   5   5        7.03        6.01      0.43 o 
 -15   5   5       89.02      106.67      1.36 o 
 -14   5   5       36.93       41.87      0.74 o 
 -13   5   5      103.86      110.14      1.49 o 
 -12   5   5       78.27       83.48      1.22 o 
 -11   5   5      217.07      210.25      2.62 o 
 -10   5   5      783.13      731.42      7.32 o 
  -9   5   5      615.63      588.87     10.07 o 
  -8   5   5        2.08        3.39      0.53 o 
  -7   5   5        1.75        2.23      0.53 o 
  -6   5   5      120.44      103.73      2.15 o 
  -5   5   5      287.81      280.51      4.73 o 
  -4   5   5       44.55       33.05      1.29 o 
  -3   5   5       46.60       43.51      1.58 o 
  -2   5   5      353.57      347.96      5.72 o 
  -1   5   5     1481.29     1372.26     16.20 o 
   0   5   5       59.96       56.88      1.36 o 
   1   5   5      120.42      129.04      2.18 o 
   2   5   5       86.24       86.41      1.74 o 
   3   5   5      232.60      215.41      3.71 o 
   4   5   5      862.66      772.43      8.60 o 
   5   5   5       16.90       18.10      0.53 o 
   6   5   5      600.87      540.85      4.82 o 
   7   5   5      300.14      298.02      3.33 o 
   8   5   5      514.78      490.94      5.12 o 
   9   5   5        2.81        3.15      0.33 o 
  10   5   5       16.84       15.47      0.37 o 
  11   5   5        0.02        0.32      0.52 o 
  12   5   5        2.64        5.95      0.74 o 
 -14   6   5      250.58      253.39      7.45 o 
 -13   6   5      216.50      223.53      2.70 o 
 -12   6   5        5.94        7.21      0.43 o 
 -11   6   5      215.62      220.67      2.84 o 
 -10   6   5        2.75        3.07      0.37 o 
  -9   6   5        8.69        8.76      0.36 o 
  -8   6   5       15.78       13.41      0.40 o 
  -7   6   5       30.44       22.43      1.08 o 
  -6   6   5       21.86       21.33      0.86 o 
  -5   6   5      215.38      229.72      3.23 o 
  -4   6   5      428.16      397.42      5.72 o 
  -3   6   5       33.52       32.78      1.09 o 
  -2   6   5      856.28      803.74      5.69 o 
  -1   6   5       66.36       61.14      0.84 o 
   0   6   5       46.26       45.63      0.69 o 
   1   6   5      395.17      390.20      3.88 o 
   2   6   5      164.09      164.42      1.70 o 
   3   6   5       15.74       14.41      0.41 o 
   4   6   5        7.96        6.90      0.30 o 
   5   6   5      724.25      662.67      5.70 o 
   6   6   5        1.71        3.82      0.43 o 
   7   6   5      256.75      238.99      3.01 o 
   8   6   5        9.82       10.62      1.49 o 
   9   6   5       41.74       47.61      1.05 o 
  10   6   5       96.57       95.98      2.23 o 
 -12   7   5       84.77       90.77      2.23 o 
 -11   7   5       71.44       77.63      1.29 o 
 -10   7   5       19.88       23.17      1.08 o 
  -9   7   5        4.14        3.66      0.33 o 
  -8   7   5       51.86       54.97      1.18 o 
  -7   7   5       42.10       50.64      0.88 o 
  -6   7   5       27.47       30.49      0.80 o 
  -5   7   5        0.17        1.62      0.56 o 
  -4   7   5       25.52       22.63      0.67 o 
  -3   7   5        0.20        0.64      0.28 o 
  -2   7   5        9.69        4.50      0.30 o 
  -1   7   5       38.44       42.19      0.98 o 
   0   7   5        0.12        1.04      0.33 o 
   1   7   5        6.81        3.22      0.33 o 
   2   7   5       15.54       12.52      0.40 o 
   3   7   5        0.34        0.25      0.30 o 
   4   7   5        4.16        3.15      0.33 o 
   5   7   5       24.09       25.55      0.75 o 
   6   7   5        3.64        3.26      0.43 o 
   7   7   5        1.05        1.06      0.52 o 
  -8   8   5        0.73        0.00      7.44 o 
  -7   8   5      114.33      118.57      1.72 o 
  -6   8   5       50.28       53.60      1.04 o 
  -5   8   5       40.15       43.90      0.74 o 
  -4   8   5      140.33      153.79      2.22 o 
  -3   8   5        8.57       11.15      0.43 o 
  -2   8   5      219.70      222.12      2.58 o 
  -1   8   5        2.98        2.23      0.37 o 
   0   8   5      196.80      206.49      2.26 o 
   1   8   5        2.96        1.12      0.37 o 
   2   8   5        0.61        0.74      0.52 o 
   3   8   5       16.20       17.61      0.43 o 
 -20   0   6        0.87        0.74      0.52 o 
 -19   0   6        7.57        6.22      0.43 o 
 -18   0   6       34.84       43.89      1.05 o 
 -17   0   6      702.47      717.62     10.02 o 
 -16   0   6      227.20      231.29      2.74 o 
 -15   0   6     2303.62     2101.27     23.23 o 
 -14   0   6      981.98      925.81     15.57 o 
 -13   0   6     1871.63     1931.66     45.01 o 
 -12   0   6      225.11      209.20      4.21 o 
 -11   0   6      432.55      528.69      8.30 o 
 -10   0   6      876.03      788.85     11.82 o 
  -9   0   6       66.41       55.50      1.79 o 
  -8   0   6     1598.95     1582.14     59.72 o 
  -7   0   6      256.47      191.38      4.12 o 
  -6   0   6      970.35      871.55     16.37 o 
  -5   0   6        8.53       16.51      0.67 o 
  -4   0   6      248.17      302.92      5.91 o 
  -3   0   6      789.47      759.00     13.28 o 
  -2   0   6       22.44       28.26      0.74 o 
  -1   0   6     1041.48     1235.78     27.00 o 
   0   0   6     1208.53     1206.01     26.27 o 
   1   0   6     9960.90    12071.22    259.88 o 
   2   0   6     2314.27     2704.17     58.13 o 
   3   0   6    14187.63    14649.53    315.88 o 
   4   0   6     1716.92     1912.52     42.05 o 
   5   0   6      110.42      136.16      4.46 o 
   6   0   6      115.72      135.42      4.46 o 
   7   0   6      368.64      396.31     10.43 o 
   8   0   6       46.44       43.88      2.23 o 
  10   0   6        7.20        7.83      0.53 o 
  11   0   6       10.25       12.50      0.67 o 
  12   0   6       24.87       27.19      1.12 o 
  13   0   6       22.08       33.84      1.05 o 
 -20   1   6        3.26        4.12      0.37 o 
 -19   1   6        0.21       -0.16      0.37 o 
 -18   1   6       24.12       17.40      0.53 o 
 -17   1   6       18.95       23.48      0.61 o 
 -16   1   6      200.68      199.34      2.27 o 
 -15   1   6        4.67        4.75      0.47 o 
 -14   1   6     3380.40     3088.17     74.36 o 
 -13   1   6      561.41      544.03      9.08 o 
 -12   1   6      706.97      760.51     10.77 o 
 -11   1   6       40.04       33.37      2.61 o 
 -10   1   6       96.90       92.37      1.47 o 
  -9   1   6      181.59      238.74      3.22 o 
  -8   1   6      187.04      178.35      7.32 o 
  -7   1   6      397.24      413.68      5.83 o 
  -6   1   6      158.39      194.88      2.91 o 
  -5   1   6       12.58        6.69      0.43 o 
  -4   1   6     4675.15     4938.56     63.07 o 
  -3   1   6     1345.98     1476.63     17.47 o 
  -2   1   6      311.12      273.47      3.50 o 
  -1   1   6      656.89      658.19      8.83 o 
   0   1   6     2909.77     2693.99     35.55 o 
   1   1   6     1129.24     1055.12     16.43 o 
   2   1   6        6.57        9.31      0.53 o 
   3   1   6     1038.18     1198.07     16.97 o 
   4   1   6      824.60     1017.29     16.42 o 
   5   1   6      459.88      469.02      5.68 o 
   6   1   6       66.37       55.81      1.12 o 
   7   1   6       13.02       19.34      0.97 o 
   8   1   6       65.65       55.38      1.53 o 
   9   1   6       27.57       20.20      0.74 o 
  10   1   6      472.31      480.43      4.24 o 
  11   1   6       50.50       49.26      1.29 o 
  12   1   6       24.12       23.31      0.86 o 
  13   1   6        2.55        2.91      0.54 o 
  14   1   6       35.09       40.00      0.74 o 
 -19   2   6       22.81       22.16      0.40 o 
 -18   2   6       19.67       19.36      0.40 o 
 -17   2   6       49.36       48.58      0.75 o 
 -16   2   6       24.36       24.78      0.74 o 
 -15   2   6       12.66       14.88      0.45 o 
 -14   2   6       87.49       87.78      3.72 o 
 -13   2   6        6.22        9.51      0.86 o 
 -12   2   6       82.66       73.28      2.10 o 
 -11   2   6        4.42        7.49      0.43 o 
 -10   2   6      344.07      385.90      4.44 o 
  -9   2   6      384.02      393.32      5.24 o 
  -8   2   6       99.35       81.36      1.30 o 
  -7   2   6       91.57       65.81      1.10 o 
  -6   2   6       64.78       49.44      1.00 o 
  -5   2   6      361.45      405.18      5.00 o 
  -4   2   6     2207.03     2400.02     29.30 o 
  -3   2   6     2122.21     2289.77     24.65 o 
  -2   2   6     1102.83     1304.96     16.10 o 
  -1   2   6      335.12      330.90      3.64 o 
   0   2   6      134.51      154.33      2.23 o 
   1   2   6     1055.20     1042.93     34.06 o 
   2   2   6     1454.72     1633.79     31.50 o 
   3   2   6     1658.77     1686.52     26.76 o 
   4   2   6      254.09      279.19      4.75 o 
   5   2   6       58.99       56.81      1.29 o 
   6   2   6        4.89        5.42      0.75 o 
   7   2   6       30.88       45.65      1.29 o 
   8   2   6       60.85       74.40      1.72 o 
   9   2   6      148.61      159.03      1.71 o 
  10   2   6      201.12      194.80      2.31 o 
  11   2   6       13.66       15.18      0.86 o 
  12   2   6      292.62      291.59      3.06 o 
  13   2   6       27.61       28.27      0.86 o 
  14   2   6        9.91       14.17      0.74 o 
 -19   3   6        4.97        5.95      0.53 o 
 -18   3   6       31.48       40.17      0.74 o 
 -17   3   6        0.30        0.37      0.37 o 
 -16   3   6       20.48       20.53      0.74 o 
 -15   3   6       49.46       42.09      0.77 o 
 -14   3   6       92.82      105.48      1.30 o 
 -13   3   6        0.46        0.74      0.74 o 
 -12   3   6      929.91      931.22     44.81 o 
 -11   3   6      268.70      260.70      5.26 o 
 -10   3   6      342.02      324.12      6.32 o 
  -9   3   6       16.28       16.91      0.86 o 
  -8   3   6       10.17        8.02      0.40 o 
  -7   3   6      997.59     1005.74     14.35 o 
  -6   3   6      545.57      542.19      6.73 o 
  -5   3   6     2524.69     2529.03     36.47 o 
  -4   3   6      530.50      503.83      7.75 o 
  -3   3   6       93.70      115.78      6.95 o 
  -2   3   6      776.20      749.65      9.16 o 
  -1   3   6      392.39      402.88      5.60 o 
   0   3   6      819.44      954.90     10.95 o 
   1   3   6       20.47       21.02      1.45 o 
   2   3   6      369.77      410.37      6.42 o 
   3   3   6      305.52      315.60      5.49 o 
   4   3   6     2028.98     1928.83     32.29 o 
   5   3   6      400.01      377.73      4.60 o 
   6   3   6      141.91      133.28      3.53 o 
   7   3   6        1.77        3.72      0.53 o 
   8   3   6        6.21        7.29      0.46 o 
   9   3   6       72.25       77.66      1.00 o 
  10   3   6       59.08       58.00      1.04 o 
  11   3   6      229.35      238.64      2.61 o 
  12   3   6        0.91        2.77      0.43 o 
  13   3   6      244.81      252.88      4.84 o 
 -18   4   6        5.07        6.78      0.74 o 
 -17   4   6       49.89       52.44      1.05 o 
 -16   4   6       11.86       12.96      0.60 o 
 -15   4   6      302.63      302.38      3.15 o 
 -14   4   6        0.09        0.45      0.33 o 
 -13   4   6       99.36       96.36      1.25 o 
 -12   4   6       45.46       51.05      0.69 o 
 -11   4   6       21.55       27.93      1.58 o 
 -10   4   6      268.24      241.11      7.82 o 
  -9   4   6      455.14      444.55      8.43 o 
  -8   4   6     1922.70     1835.51     25.42 o 
  -7   4   6      196.15      189.48      3.59 o 
  -6   4   6       38.85       52.00      1.91 o 
  -5   4   6       88.15      125.01      2.58 o 
  -4   4   6     1802.06     1729.31     35.48 o 
  -3   4   6      265.59      222.53      3.50 o 
  -1   4   6       64.81       78.11      1.56 o 
   0   4   6        3.49        5.74      0.50 o 
   1   4   6     1988.05     1782.01     20.83 o 
   2   4   6      292.10      261.06      3.02 o 
   3   4   6     1015.57      950.12     11.55 o 
   4   4   6       34.29       28.81      0.81 o 
   5   4   6      739.69      742.85      8.92 o 
   6   4   6      352.40      337.08      3.84 o 
   7   4   6        8.49        6.19      0.40 o 
   8   4   6      118.09      110.35      1.46 o 
   9   4   6        2.44        4.30      0.36 o 
  10   4   6       71.19       77.80      1.29 o 
  11   4   6        0.01        0.54      0.37 o 
  12   4   6        8.28        7.83      0.37 o 
 -17   5   6       12.77       14.13      0.74 o 
 -16   5   6        1.48        1.74      0.43 o 
 -15   5   6        5.01        7.12      0.37 o 
 -14   5   6      106.16      106.22      1.49 o 
 -13   5   6       26.34       23.48      0.74 o 
 -12   5   6      578.95      600.80      5.41 o 
 -11   5   6      389.90      407.42      3.88 o 
 -10   5   6       35.76       35.81      0.80 o 
  -9   5   6       53.76       62.23      1.39 o 
  -8   5   6       82.06       72.55      2.10 o 
  -7   5   6       58.01       54.57      1.79 o 
  -6   5   6      298.21      311.88      5.16 o 
  -5   5   6      120.99      119.43      2.58 o 
  -4   5   6       47.97       42.01      1.31 o 
  -3   5   6       53.37       57.83      1.53 o 
  -2   5   6      738.15      658.08      8.20 o 
  -1   5   6       16.94       21.97      0.74 o 
   0   5   6        3.66        4.63      0.67 o 
   1   5   6      200.49      207.66      6.49 o 
   2   5   6       19.78       24.17      1.29 o 
   3   5   6      255.07      258.43      3.46 o 
   4   5   6      296.08      273.16      2.26 o 
   5   5   6        6.32        4.89      0.33 o 
   6   5   6        1.29        1.34      0.39 o 
   7   5   6        2.98        2.97      0.37 o 
   8   5   6        0.17        0.56      0.37 o 
   9   5   6      107.65      104.26      2.08 o 
  10   5   6       60.32       63.50      0.88 o 
  11   5   6       12.88       10.41      0.74 o 
 -15   6   6       50.73       45.37      1.49 o 
 -14   6   6        0.81        0.99      0.43 o 
 -13   6   6        3.77        2.91      0.51 o 
 -12   6   6        5.48        5.28      0.43 o 
 -11   6   6      170.90      186.32      2.23 o 
 -10   6   6        1.22        0.99      0.43 o 
  -9   6   6       12.41       13.07      0.98 o 
  -8   6   6      444.59      456.34      5.16 o 
  -7   6   6      296.94      285.93      4.21 o 
  -6   6   6      471.78      460.83      5.66 o 
  -5   6   6       49.57       44.62      0.81 o 
  -4   6   6      255.22      231.11      2.11 o 
  -3   6   6       28.89       28.09      0.57 o 
  -2   6   6      133.96      154.35      1.44 o 
  -1   6   6       10.52        7.05      0.32 o 
   0   6   6       58.24       59.65      1.04 o 
   1   6   6       92.42       83.55      1.14 o 
   2   6   6       42.19       33.64      0.79 o 
   3   6   6       12.12       10.04      0.34 o 
   4   6   6        0.13        3.11      0.50 o 
   5   6   6       15.45       15.75      0.38 o 
   6   6   6       36.00       39.10      0.71 o 
   7   6   6      267.90      279.01      3.44 o 
   8   6   6      262.55      269.60      3.72 o 
   9   6   6        6.54        6.34      0.53 o 
 -12   7   6        0.19        0.50      0.43 o 
 -11   7   6       44.07       44.39      0.86 o 
 -10   7   6        0.55        1.30      0.37 o 
  -9   7   6      383.05      405.80      3.52 o 
  -8   7   6        1.07        1.74      0.43 o 
  -7   7   6      462.51      479.93      5.16 o 
  -6   7   6        1.74        2.08      0.56 o 
  -5   7   6     1192.22     1175.17     11.51 o 
  -4   7   6        0.26        0.99      0.30 o 
  -3   7   6      235.90      217.98      2.11 o 
  -2   7   6       51.81       53.44      1.08 o 
  -1   7   6       19.67       22.20      0.67 o 
   0   7   6       37.34       43.48      0.75 o 
   1   7   6       13.39       11.27      0.36 o 
   2   7   6       67.43       84.16      1.26 o 
   3   7   6      117.46      112.27      1.56 o 
   4   7   6      506.74      519.81      5.44 o 
   5   7   6       60.46       66.03      0.88 o 
   6   7   6      107.23      103.06      1.58 o 
   7   7   6      111.77      107.15      2.23 o 
  -7   8   6        1.68        4.00      0.43 o 
  -6   8   6      150.68      169.51      2.32 o 
  -5   8   6       22.25       24.63      0.50 o 
  -4   8   6      150.61      142.21      2.88 o 
  -3   8   6       85.10       88.54      1.29 o 
  -2   8   6       92.59      100.52      1.29 o 
  -1   8   6       77.13       94.34      1.12 o 
   0   8   6        9.26        7.74      0.54 o 
   1   8   6       23.90       27.59      0.66 o 
   2   8   6       14.42       14.13      0.53 o 
 -20   1   7       24.25       19.54      0.37 o 
 -19   1   7        0.34        0.26      0.30 o 
 -18   1   7       70.64       60.46      0.78 o 
 -17   1   7        7.94        5.66      0.32 o 
 -16   1   7      261.48      253.92      1.96 o 
 -15   1   7      898.03      809.58      6.35 o 
 -14   1   7       52.80       52.07      2.98 o 
 -13   1   7      749.01      733.16     10.48 o 
 -12   1   7       21.59       24.56      0.86 o 
 -11   1   7       55.34       58.84      1.38 o 
 -10   1   7       29.24       34.78      0.88 o 
  -9   1   7       67.58       70.77      1.53 o 
  -8   1   7      203.31      210.06      4.65 o 
  -7   1   7       40.90       57.99      1.26 o 
  -6   1   7      604.37      571.67      7.80 o 
  -5   1   7      335.30      340.48      5.23 o 
  -4   1   7      581.34      582.95      7.33 o 
  -3   1   7       26.00       16.71      0.80 o 
  -2   1   7     1027.45     1088.33     14.11 o 
  -1   1   7      394.78      491.72      7.91 o 
   0   1   7     1479.20     1594.74     24.42 o 
   1   1   7      107.00      130.97      2.63 o 
   2   1   7       11.05       14.51      0.53 o 
   3   1   7     1575.57     1683.39     31.13 o 
   4   1   7       21.06       22.10      0.86 o 
   5   1   7      217.04      185.40      3.01 o 
   6   1   7        0.88        0.74      0.43 o 
   7   1   7        8.46        5.95      0.74 o 
   8   1   7       25.30       20.93      1.49 o 
   9   1   7      470.20      445.28      3.91 o 
  10   1   7      729.87      722.92      6.99 o 
  11   1   7       43.76       48.38      0.97 o 
  12   1   7       89.53       91.43      1.36 o 
  13   1   7       91.07       90.78      1.12 o 
 -20   2   7        5.88        4.12      0.53 o 
 -19   2   7        8.36        9.64      0.38 o 
 -18   2   7       34.07       33.34      0.67 o 
 -17   2   7        0.68        1.93      0.33 o 
 -16   2   7      221.47      237.41      2.22 o 
 -15   2   7        9.19        7.36      0.28 o 
 -14   2   7       49.06       36.45      2.23 o 
 -13   2   7      113.46      103.42      3.72 o 
 -12   2   7       96.31       78.26      2.14 o 
 -11   2   7      432.36      407.98      5.39 o 
 -10   2   7      208.61      188.67      2.45 o 
  -9   2   7       69.53       97.27      1.52 o 
  -8   2   7     2179.63     2092.10     21.40 o 
  -7   2   7     1272.58     1211.02     13.80 o 
  -6   2   7      797.26      842.88     10.59 o 
  -5   2   7     2362.99     2401.63     29.29 o 
  -4   2   7      952.67     1009.82     14.73 o 
  -3   2   7      381.79      318.83      4.28 o 
  -2   2   7      993.80      992.65     13.59 o 
  -1   2   7      660.53      763.32     10.71 o 
   0   2   7      856.01      847.82     11.70 o 
   1   2   7      625.80      555.92      9.31 o 
   2   2   7     1980.00     1833.39     29.22 o 
   3   2   7      311.26      320.31      6.14 o 
   4   2   7      357.13      348.74      6.32 o 
   5   2   7       65.65       69.30      1.16 o 
   6   2   7     1690.31     1558.25     17.33 o 
   7   2   7      163.68      146.78      2.85 o 
   8   2   7       24.73       27.26      2.43 o 
   9   2   7      154.00      154.70      1.94 o 
  10   2   7      122.02      117.51      1.56 o 
  11   2   7      384.03      401.57      3.99 o 
  12   2   7      241.64      231.10      3.41 o 
  13   2   7       97.45       92.54      1.29 o 
 -19   3   7       10.84       10.18      0.43 o 
 -18   3   7        0.38        0.56      0.37 o 
 -17   3   7       36.12       38.85      0.67 o 
 -16   3   7        0.03        0.12      0.30 o 
 -15   3   7       60.61       60.16      0.91 o 
 -14   3   7       86.40       81.60      1.00 o 
 -13   3   7      479.15      448.90      5.71 o 
 -12   3   7        0.24        1.12      0.53 o 
 -11   3   7      229.14      241.07      7.82 o 
 -10   3   7      168.98      170.05      3.01 o 
  -9   3   7      139.08      155.22      2.60 o 
  -8   3   7      130.53      145.07      2.05 o 
  -7   3   7      500.15      550.86     10.75 o 
  -6   3   7      179.32      219.91      4.30 o 
  -5   3   7        5.34        7.34      0.37 o 
  -4   3   7        2.67        4.46      1.05 o 
  -3   3   7       80.11       81.26      2.14 o 
  -2   3   7       27.76       40.98      1.36 o 
  -1   3   7        0.89        1.74      0.43 o 
   0   3   7       54.74       44.87      0.97 o 
   1   3   7      190.20      197.40      2.86 o 
   2   3   7      534.71      490.07      5.59 o 
   3   3   7       32.20       44.79      0.94 o 
   4   3   7        8.50        9.56      0.47 o 
   5   3   7      117.56      106.94      1.64 o 
   6   3   7      259.16      253.43      3.94 o 
   7   3   7     1318.65     1225.09      9.74 o 
   8   3   7        0.37        3.83      0.81 o 
   9   3   7     1786.83     1724.69     14.17 o 
  10   3   7      381.21      380.96      3.90 o 
  11   3   7        0.32        0.74      0.37 o 
  12   3   7       34.14       35.02      1.49 o 
 -18   4   7       19.71       18.59      0.74 o 
 -17   4   7        0.34        0.37      0.52 o 
 -16   4   7       39.98       49.07      0.95 o 
 -15   4   7       76.69       72.96      1.12 o 
 -14   4   7      139.84      142.13      1.58 o 
 -13   4   7       12.03       13.49      0.50 o 
 -12   4   7      224.30      219.23      2.07 o 
 -11   4   7       35.75       34.21      2.23 o 
 -10   4   7      415.97      383.94      7.63 o 
  -9   4   7      127.64      136.18      2.70 o 
  -8   4   7      685.24      696.81     10.34 o 
  -7   4   7       66.07       60.51      1.72 o 
  -6   4   7      394.77      343.80      5.59 o 
  -5   4   7       51.20       45.38      1.58 o 
  -4   4   7        7.48       10.90      1.12 o 
  -3   4   7     1279.20     1309.87     18.82 o 
  -2   4   7        1.39        1.24      0.43 o 
  -1   4   7      113.03      124.75      2.12 o 
   0   4   7        0.34        2.74      0.82 o 
   1   4   7        1.89        3.09      0.41 o 
   3   4   7       38.52       41.10      1.00 o 
   4   4   7      137.31      135.03      2.12 o 
   5   4   7       91.42       85.22      1.21 o 
   6   4   7        8.63        9.10      0.50 o 
   7   4   7      347.08      333.14      4.08 o 
   8   4   7      399.14      393.14      3.73 o 
   9   4   7       23.36       28.93      0.61 o 
  10   4   7        3.81        4.40      0.73 o 
  11   4   7        0.91        1.12      0.37 o 
 -17   5   7       64.52       63.98      1.49 o 
 -16   5   7       21.81       25.62      0.56 o 
 -15   5   7      144.36      150.59      2.15 o 
 -14   5   7       56.22       62.05      1.00 o 
 -13   5   7      104.06      100.81      1.49 o 
 -12   5   7       21.13       20.65      0.73 o 
 -11   5   7       20.61       19.23      0.74 o 
 -10   5   7      145.27      142.00      1.99 o 
  -9   5   7      121.46      116.79      1.90 o 
  -8   5   7      546.66      506.90      9.69 o 
  -7   5   7       51.39       45.00      1.58 o 
  -6   5   7     1647.44     1618.96     39.71 o 
  -5   5   7       92.27       74.04      1.83 o 
  -4   5   7      144.21      124.56      2.41 o 
  -3   5   7      102.73      106.77      2.27 o 
  -2   5   7        3.51        3.44      0.46 o 
  -1   5   7      273.51      240.53      3.94 o 
   0   5   7        1.05        1.74      0.47 o 
   1   5   7     1837.00     1670.92     17.65 o 
   2   5   7      299.26      287.90      2.51 o 
   3   5   7      910.25      829.95      5.91 o 
   4   5   7       56.59       61.55      0.90 o 
   5   5   7        9.06       10.67      0.51 o 
   6   5   7       13.05       12.40      0.43 o 
   7   5   7        0.76        1.86      0.37 o 
   8   5   7        0.30        1.24      0.43 o 
   9   5   7        1.06        0.99      0.43 o 
  10   5   7      131.44      141.76      2.10 o 
 -15   6   7        0.51        0.74      7.44 o 
 -14   6   7        1.04        1.49      0.43 o 
 -13   6   7        0.84        1.49      0.37 o 
 -12   6   7       18.73       17.91      0.41 o 
 -11   6   7        0.72        0.93      0.37 o 
 -10   6   7       45.38       52.11      0.95 o 
  -9   6   7       49.35       50.56      0.95 o 
  -8   6   7       43.62       39.42      1.05 o 
  -7   6   7      479.86      477.33      6.57 o 
  -6   6   7        0.14        0.19      0.38 o 
  -5   6   7      213.86      209.68      2.24 o 
  -4   6   7      490.11      480.52      4.32 o 
  -3   6   7      318.66      316.58      2.80 o 
  -2   6   7       71.85       72.92      0.95 o 
  -1   6   7        9.82       12.13      0.64 o 
   0   6   7      712.53      632.52      5.80 o 
   1   6   7        6.60       10.54      0.46 o 
   2   6   7      295.03      263.15      2.44 o 
   3   6   7       20.72       27.10      0.61 o 
   4   6   7       88.30      106.79      1.30 o 
   5   6   7       93.26       80.18      1.04 o 
   6   6   7      274.37      259.14      3.01 o 
   7   6   7       16.59       15.38      0.43 o 
   8   6   7       41.58       43.67      0.86 o 
 -12   7   7       24.13       28.26      0.74 o 
 -11   7   7        5.58        5.26      0.37 o 
 -10   7   7        5.21        8.63      0.43 o 
  -9   7   7        0.12        0.74      0.70 o 
  -8   7   7        2.48        1.98      0.43 o 
  -7   7   7        0.92        2.77      0.43 o 
  -6   7   7        0.87        0.99      0.58 o 
  -5   7   7        0.30        2.12      0.61 o 
  -4   7   7       39.01       34.18      0.64 o 
  -3   7   7        8.61        7.80      0.56 o 
  -2   7   7       47.60       49.41      0.81 o 
  -1   7   7        1.69        4.25      0.65 o 
   0   7   7       40.31       41.94      0.75 o 
   1   7   7       26.80       27.00      0.74 o 
   2   7   7        0.08        0.56      0.37 o 
   3   7   7       14.61       14.16      0.43 o 
   4   7   7        1.56        3.82      0.43 o 
   5   7   7        6.59        7.08      0.37 o 
  -6   8   7        1.12        2.97      0.53 o 
  -5   8   7       61.79       73.67      1.58 o 
  -4   8   7        0.69        4.30      0.37 o 
  -3   8   7       34.77       31.25      0.74 o 
  -2   8   7       10.71        8.21      0.37 o 
  -1   8   7        1.00        1.22      0.43 o 
   0   8   7        5.51        5.51      0.41 o 
 -20   0   8      380.69      355.87      5.27 o 
 -19   0   8      305.14      268.06      2.77 o 
 -18   0   8      800.68      785.46      7.32 o 
 -17   0   8        6.29        6.43      0.43 o 
 -16   0   8       20.30       26.50      0.67 o 
 -15   0   8      267.38      215.05      3.39 o 
 -14   0   8      168.43      163.84      4.47 o 
 -13   0   8       11.57       11.15      0.74 o 
 -12   0   8       47.14       61.74      2.23 o 
 -11   0   8      224.34      168.25      5.21 o 
 -10   0   8      137.44      185.91      8.56 o 
  -9   0   8        6.39        4.46      0.53 o 
  -8   0   8      164.60      120.62      3.72 o 
  -7   0   8     3454.87     3438.05    116.13 o 
  -6   0   8     3427.83     3091.29     76.33 o 
  -5   0   8       16.81       23.05      1.49 o 
  -4   0   8     4686.41     5319.47    127.17 o 
  -3   0   8     4711.99     5551.45    118.75 o 
  -2   0   8     6200.95     6894.13    147.57 o 
  -1   0   8     8299.96     8755.17    186.68 o 
   0   0   8      938.93     1181.51     26.17 o 
   1   0   8     1902.52     2187.35     47.36 o 
   2   0   8     4026.79     4020.66     86.61 o 
   3   0   8      583.68      428.88     10.44 o 
   4   0   8       88.43       78.86      2.98 o 
   5   0   8       72.15       84.06      2.10 o 
   6   0   8      240.57      249.52      4.65 o 
   8   0   8      567.73      589.60      6.59 o 
   9   0   8      182.08      169.77      2.27 o 
  10   0   8      201.74      207.13      2.70 o 
  11   0   8      109.98      107.88      2.98 o 
  12   0   8        5.13        2.97      0.74 o 
  13   0   8       42.68       39.42      1.49 o 
 -20   1   8        9.18        7.93      0.33 o 
 -19   1   8      319.35      305.10      2.36 o 
 -18   1   8      121.15      118.64      1.01 o 
 -17   1   8       42.10       44.08      0.57 o 
 -16   1   8        2.73        3.15      0.28 o 
 -15   1   8        3.50        4.52      0.26 o 
 -14   1   8       45.08       41.77      1.43 o 
 -13   1   8       18.95       22.01      0.74 o 
 -12   1   8        0.42        2.66      0.53 o 
 -11   1   8       34.25       36.08      1.05 o 
 -10   1   8        8.20       18.30      0.74 o 
  -9   1   8     1397.34     1586.02     20.75 o 
  -8   1   8      645.69      655.91     10.99 o 
  -7   1   8       14.28        8.57      0.53 o 
  -6   1   8      109.16      109.58      2.27 o 
  -5   1   8     1106.18     1117.40     16.15 o 
  -4   1   8       14.86       14.51      0.53 o 
  -3   1   8      247.69      292.38      4.29 o 
  -2   1   8       74.95      104.91      2.10 o 
  -1   1   8     5309.32     6356.37     97.43 o 
   0   1   8     1105.55     1257.70     19.58 o 
   1   1   8      189.98      149.26      3.16 o 
   2   1   8       10.32       18.29      1.12 o 
   3   1   8       17.14       20.15      0.86 o 
   4   1   8        0.83        0.99      0.43 o 
   5   1   8      438.45      411.80      4.91 o 
   6   1   8      236.71      232.59      3.15 o 
   7   1   8       16.65       17.88      1.05 o 
   8   1   8        4.38        8.29      0.35 o 
   9   1   8       11.83       13.22      0.80 o 
  10   1   8       51.37       53.42      0.97 o 
  11   1   8       82.91       81.86      1.29 o 
  12   1   8        5.30        5.28      0.43 o 
  13   1   8        7.39        8.18      0.74 o 
 -20   2   8        5.48        3.00      0.52 o 
 -19   2   8       28.75       29.15      0.58 o 
 -18   2   8       96.22       91.47      0.99 o 
 -17   2   8        1.23        1.59      0.28 o 
 -16   2   8       28.07       32.31      0.53 o 
 -15   2   8        5.06        5.45      0.26 o 
 -14   2   8      209.79      199.51      1.94 o 
 -13   2   8      117.85      118.07      4.09 o 
 -12   2   8        0.51        1.49      0.53 o 
 -11   2   8       32.07       51.33      1.29 o 
 -10   2   8       12.16       11.16      0.50 o 
  -9   2   8      146.50      168.48      2.28 o 
  -8   2   8       40.45       70.37      1.59 o 
  -7   2   8     1828.58     1890.34     18.78 o 
  -6   2   8      375.14      416.48      4.93 o 
  -5   2   8       28.39       20.00      1.26 o 
  -4   2   8      792.16      873.95     10.83 o 
  -3   2   8     2571.18     2849.17     38.21 o 
  -2   2   8      143.56      134.61      2.27 o 
  -1   2   8      878.37     1082.76     38.49 o 
   0   2   8       32.29       27.90      1.05 o 
   1   2   8       17.81       21.20      1.05 o 
   2   2   8      322.75      306.30      4.73 o 
   3   2   8       49.64       34.54      2.00 o 
   4   2   8      168.34      162.45      2.18 o 
   5   2   8      485.92      475.94      5.55 o 
   6   2   8      197.32      211.80      2.68 o 
   7   2   8      444.85      418.06      3.49 o 
   8   2   8       18.07       17.81      0.61 o 
   9   2   8       84.07       88.91      1.16 o 
  10   2   8        3.82        5.36      0.48 o 
  11   2   8        0.44        1.30      0.37 o 
  12   2   8       16.12       18.65      0.69 o 
 -19   3   8       72.97       82.58      1.58 o 
 -18   3   8       24.89       28.60      0.56 o 
 -17   3   8       60.39       66.56      1.06 o 
 -16   3   8       19.94       18.17      0.50 o 
 -15   3   8       41.62       35.84      0.61 o 
 -14   3   8        1.50        3.10      0.30 o 
 -13   3   8       37.32       32.56      0.74 o 
 -12   3   8      251.42      239.60      7.82 o 
 -11   3   8      194.32      165.70      3.97 o 
 -10   3   8      949.41      873.41     11.01 o 
  -9   3   8      747.22      693.62      8.86 o 
  -8   3   8        5.73        2.66      0.37 o 
  -7   3   8      268.85      238.39      3.34 o 
  -6   3   8       82.25       87.15      3.36 o 
  -5   3   8      234.20      250.83      4.35 o 
  -4   3   8       82.87       73.94      1.83 o 
  -3   3   8      731.27      759.78      9.37 o 
  -2   3   8      413.29      438.19      5.73 o 
  -1   3   8     1318.08     1284.24     15.45 o 
   0   3   8      495.18      520.65      6.60 o 
   1   3   8       43.96       59.87      0.90 o 
   2   3   8      202.58      177.64      2.05 o 
   3   3   8        8.64        5.85      0.33 o 
   4   3   8       44.57       35.87      0.71 o 
   5   3   8      246.09      253.14      2.64 o 
   6   3   8      557.23      559.93      3.79 o 
   7   3   8       46.20       47.78      1.13 o 
   8   3   8      616.01      611.28      5.95 o 
   9   3   8      291.52      294.08      3.15 o 
  10   3   8        0.71        0.45      0.33 o 
  11   3   8       53.58       55.35      1.15 o 
  12   3   8       26.56       27.52      0.74 o 
 -18   4   8       49.62       47.13      0.86 o 
 -17   4   8       19.07       19.74      0.43 o 
 -16   4   8       80.28       85.85      0.91 o 
 -15   4   8      154.72      162.14      1.52 o 
 -14   4   8        6.68        6.28      0.30 o 
 -13   4   8      273.12      270.91      2.53 o 
 -12   4   8      207.28      187.31      2.37 o 
 -11   4   8        0.99        4.21      0.97 o 
 -10   4   8      166.59      179.54      3.46 o 
  -9   4   8      353.56      338.03      4.84 o 
  -8   4   8        9.09        9.19      0.61 o 
  -7   4   8      288.86      285.03      4.73 o 
  -6   4   8      407.72      346.97      7.08 o 
  -5   4   8       71.60       69.55      2.10 o 
  -4   4   8      437.62      389.04      9.65 o 
  -3   4   8      457.73      426.36      6.24 o 
  -2   4   8      681.81      644.15     14.00 o 
  -1   4   8      877.64      792.86      9.79 o 
   0   4   8      929.53      910.90     12.74 o 
   1   4   8      203.77      192.46      2.94 o 
   2   4   8       16.46       22.94      0.95 o 
   3   4   8      167.62      163.79      2.26 o 
   4   4   8        3.75        3.86      0.30 o 
   5   4   8      299.93      290.11      2.50 o 
   6   4   8       62.18       54.42      0.95 o 
   7   4   8        9.68        8.54      0.36 o 
   8   4   8       57.45       68.21      1.61 o 
   9   4   8       19.47       25.57      0.83 o 
  10   4   8       45.52       54.38      1.38 o 
 -16   5   8       79.65       82.24      1.12 o 
 -15   5   8       30.21       31.71      0.67 o 
 -14   5   8      129.22      131.59      1.97 o 
 -13   5   8       16.98       17.28      0.74 o 
 -12   5   8        5.54        8.16      0.44 o 
 -11   5   8      143.39      148.75      1.99 o 
 -10   5   8      120.99      124.05      2.06 o 
  -9   5   8      102.92      100.81      2.10 o 
  -8   5   8        0.33        0.25      0.43 o 
  -7   5   8      162.43      137.68      3.03 o 
  -6   5   8       50.72       46.33      2.23 o 
  -5   5   8       76.73       68.69      1.61 o 
  -4   5   8       57.81       57.68      2.20 o 
  -3   5   8      220.07      202.63      3.71 o 
  -2   5   8       16.83       19.92      0.80 o 
  -1   5   8      497.74      445.08      9.90 o 
   0   5   8        1.98        2.08      0.33 o 
   1   5   8        4.61        5.00      0.40 o 
   2   5   8      147.88      138.19      1.42 o 
   3   5   8       40.67       44.15      0.68 o 
   4   5   8       37.56       34.17      0.61 o 
   5   5   8       33.40       33.11      0.64 o 
   6   5   8       13.12       12.39      0.64 o 
   7   5   8      111.71       99.97      1.72 o 
   8   5   8       38.51       41.46      0.92 o 
   9   5   8        3.76        4.54      0.43 o 
 -15   6   8       17.51       22.31      0.74 o 
 -14   6   8       24.11       24.93      0.75 o 
 -13   6   8      324.14      342.27      3.35 o 
 -12   6   8       14.13       17.05      0.55 o 
 -11   6   8      137.25      147.85      2.15 o 
 -10   6   8      150.38      164.73      2.15 o 
  -9   6   8       64.11       62.48      2.23 o 
  -8   6   8        2.61        2.97      0.74 o 
  -7   6   8       22.25       23.07      0.97 o 
  -6   6   8       65.28       55.54      1.29 o 
  -5   6   8        0.63        1.02      0.46 o 
  -4   6   8       16.04       13.94      0.43 o 
  -3   6   8      256.82      247.53      2.25 o 
  -2   6   8       92.53       97.40      1.30 o 
  -1   6   8       44.99       30.05      0.65 o 
   0   6   8        0.25        0.74      0.43 o 
   1   6   8       11.35       12.99      0.56 o 
   2   6   8      435.66      437.04      4.27 o 
   3   6   8      800.23      775.91      6.15 o 
   4   6   8        7.04        6.49      0.33 o 
   5   6   8       24.41       19.01      0.50 o 
   6   6   8       10.33        6.86      0.74 o 
   7   6   8       62.84       69.87      1.08 o 
 -11   7   8        7.94        5.72      0.43 o 
 -10   7   8      791.78      831.99     12.69 o 
  -9   7   8       24.65       29.00      1.05 o 
  -8   7   8      284.41      288.98      3.44 o 
  -7   7   8        2.26        1.86      0.53 o 
  -6   7   8      129.55      139.20      2.97 o 
  -5   7   8       16.21       18.11      0.61 o 
  -4   7   8       21.02       20.76      0.50 o 
  -3   7   8        1.47        1.04      0.33 o 
  -2   7   8       14.82       11.09      1.03 o 
  -1   7   8      372.78      360.17      4.26 o 
   0   7   8      274.19      278.91      3.06 o 
   1   7   8      204.25      215.12      4.47 o 
   2   7   8      140.34      126.13      2.10 o 
   3   7   8       34.49       42.66      0.86 o 
   4   7   8       87.06       83.57      1.18 o 
  -5   8   8        1.00        1.42      0.74 o 
  -4   8   8       25.02       27.19      1.12 o 
  -3   8   8       24.32       25.29      0.53 o 
  -2   8   8       12.08       13.39      0.74 o 
 -20   1   9      217.45      211.36      2.00 o 
 -19   1   9        2.77        3.21      0.28 o 
 -18   1   9      121.41      127.07      1.22 o 
 -17   1   9        0.46        1.17      0.28 o 
 -16   1   9        3.58        3.68      0.26 o 
 -15   1   9        1.58        2.52      0.25 o 
 -14   1   9       90.60       88.78      2.15 o 
 -13   1   9       31.14       25.30      0.86 o 
 -12   1   9       42.26       37.69      1.29 o 
 -11   1   9       78.06       72.16      2.10 o 
 -10   1   9       78.14       74.74      1.64 o 
  -9   1   9      545.84      513.13      7.09 o 
  -8   1   9      392.35      368.98      5.94 o 
  -7   1   9        1.67        1.49      0.43 o 
  -6   1   9      126.93      127.26      2.63 o 
  -5   1   9     1270.32     1289.87     30.71 o 
  -4   1   9      774.95      820.71     10.76 o 
  -3   1   9      404.12      401.78      6.85 o 
  -2   1   9     1036.80     1188.17     18.51 o 
  -1   1   9       60.37       43.90      1.05 o 
   0   1   9      297.46      268.13      4.74 o 
   1   1   9      117.80       98.97      2.10 o 
   2   1   9       69.40       56.17      1.58 o 
   3   1   9       29.48       36.20      0.97 o 
   4   1   9      462.80      412.72      5.56 o 
   5   1   9     1805.01     1703.37     19.26 o 
   6   1   9        2.03        2.44      0.49 o 
   7   1   9      380.09      363.30      3.03 o 
   8   1   9      389.59      373.22      3.45 o 
   9   1   9       44.43       45.00      0.75 o 
  10   1   9        5.04        6.34      0.37 o 
  11   1   9        6.92        8.01      0.37 o 
  12   1   9       93.39       89.38      2.98 o 
 -20   2   9       19.69       15.62      0.74 o 
 -19   2   9       68.87       63.21      0.78 o 
 -18   2   9       89.25       88.38      0.94 o 
 -17   2   9      283.83      298.14      2.22 o 
 -16   2   9       59.70       56.99      0.73 o 
 -15   2   9        6.81        6.03      0.28 o 
 -14   2   9        0.46        0.50      0.30 o 
 -13   2   9       25.42       24.99      0.95 o 
 -12   2   9      633.54      593.66      8.75 o 
 -11   2   9      258.72      278.17      4.57 o 
 -10   2   9      551.14      508.05      7.75 o 
  -9   2   9      401.67      426.15      5.59 o 
  -8   2   9      573.97      561.46      6.59 o 
  -7   2   9      170.49      158.12      2.34 o 
  -6   2   9        4.85        2.44      0.49 o 
  -5   2   9      680.83      596.50     10.56 o 
  -4   2   9        3.58        6.01      0.43 o 
  -3   2   9     1867.89     1778.88     23.79 o 
  -2   2   9      163.60      138.00      3.35 o 
  -1   2   9     1672.85     1632.99     36.01 o 
   0   2   9        4.72        9.67      0.53 o 
   1   2   9     1161.82     1061.63     14.10 o 
   2   2   9       21.64       31.24      0.80 o 
   3   2   9      231.23      227.47      3.15 o 
   4   2   9      199.80      174.92      2.11 o 
   5   2   9      801.95      773.68      7.20 o 
   6   2   9      865.50      838.83      5.44 o 
   7   2   9      342.32      337.24      2.64 o 
   8   2   9      687.13      674.51      5.66 o 
   9   2   9       42.72       47.96      0.88 o 
  10   2   9       42.53       41.68      0.74 o 
  11   2   9        2.76        5.52      0.74 o 
 -19   3   9       35.50       35.28      1.12 o 
 -18   3   9        7.33        8.34      0.30 o 
 -17   3   9        3.61        5.38      0.30 o 
 -16   3   9       25.07       22.09      0.61 o 
 -15   3   9        9.61        9.86      0.31 o 
 -14   3   9      721.42      697.74      5.37 o 
 -13   3   9        5.34        5.61      0.33 o 
 -12   3   9      277.55      256.44      5.51 o 
 -11   3   9       65.65       70.92      1.72 o 
 -10   3   9       17.19       26.47      0.95 o 
  -9   3   9       43.97       45.57      1.12 o 
  -8   3   9       23.93       29.39      0.88 o 
  -7   3   9      642.32      713.00     10.34 o 
  -6   3   9       11.35        8.18      0.74 o 
  -5   3   9        5.53        3.93      0.93 o 
  -4   3   9      291.47      307.64      6.04 o 
  -3   3   9       36.84       39.09      0.97 o 
  -2   3   9       59.43       80.93      1.38 o 
  -1   3   9      257.27      226.25      3.55 o 
   0   3   9      208.37      208.70      2.84 o 
   1   3   9       46.17       53.10      1.18 o 
   2   3   9     2044.31     1963.26     18.97 o 
   3   3   9       44.02       48.41      0.91 o 
   4   3   9     2322.76     2209.91     18.18 o 
   5   3   9     1158.46     1092.75      6.51 o 
   6   3   9       13.13       16.65      0.43 o 
   7   3   9       46.07       48.99      1.05 o 
   8   3   9       20.64       21.51      0.67 o 
   9   3   9      162.54      166.25      2.15 o 
  10   3   9        0.03        0.26      0.43 o 
  11   3   9       24.20       27.01      0.41 o 
 -18   4   9        0.04        0.25      4.29 o 
 -17   4   9        0.04        0.19      3.72 o 
 -16   4   9       15.09       16.29      0.30 o 
 -15   4   9       48.77       46.65      0.61 o 
 -14   4   9       22.58       24.47      0.61 o 
 -13   4   9        0.17        0.50      0.30 o 
 -12   4   9       16.95       18.64      0.74 o 
 -11   4   9      202.94      187.83      2.37 o 
 -10   4   9       46.55       53.31      2.60 o 
  -9   4   9       37.57       36.36      1.56 o 
  -8   4   9      123.81      121.11      2.58 o 
  -7   4   9       49.17       46.04      1.86 o 
  -6   4   9       16.42       16.36      1.05 o 
  -5   4   9        0.26        1.49      0.74 o 
  -4   4   9      119.52      124.22      2.02 o 
  -3   4   9        6.94        8.53      0.78 o 
  -2   4   9      996.27      917.37     12.18 o 
  -1   4   9      212.47      216.80      3.82 o 
   0   4   9       18.01       14.97      0.86 o 
   1   4   9       50.42       51.30      1.41 o 
   2   4   9      690.68      698.81      7.21 o 
   3   4   9      849.36      804.97      6.68 o 
   4   4   9       16.64       18.47      0.56 o 
   5   4   9      128.94      135.18      1.34 o 
   6   4   9        1.19        1.52      0.50 o 
   7   4   9       79.10       77.06      0.87 o 
   8   4   9      134.15      137.06      1.50 o 
   9   4   9        1.43        1.30      0.37 o 
  10   4   9       34.23       34.21      1.49 o 
 -16   5   9        0.64        0.74      0.73 o 
 -15   5   9        2.42        2.50      0.37 o 
 -14   5   9        0.29        1.12      0.37 o 
 -13   5   9      264.12      261.16      2.77 o 
 -12   5   9       14.58       14.39      0.43 o 
 -11   5   9      613.11      630.90      6.74 o 
 -10   5   9      115.53      113.46      2.10 o 
  -9   5   9      606.74      570.39      6.30 o 
  -8   5   9       64.51       79.84      2.25 o 
  -7   5   9        6.89        9.51      0.69 o 
  -6   5   9       44.17       40.86      0.91 o 
  -5   5   9       14.97       20.87      0.71 o 
  -4   5   9     1797.74     1623.42     12.60 o 
  -3   5   9        4.48        3.62      0.41 o 
  -2   5   9      561.07      498.07      4.74 o 
  -1   5   9       41.87       47.48      0.79 o 
   0   5   9      145.10      146.33      1.49 o 
   1   5   9      125.02      119.95      1.37 o 
   2   5   9       24.51       25.50      0.64 o 
   3   5   9        1.97        2.27      0.30 o 
   4   5   9       18.02       16.89      0.50 o 
   5   5   9      155.42      151.19      1.60 o 
   6   5   9       64.68       64.21      1.12 o 
   7   5   9       46.60       47.64      0.74 o 
   8   5   9        0.00        0.57      0.73 o 
 -14   6   9       63.83       72.02      0.97 o 
 -13   6   9       14.88       17.75      0.38 o 
 -12   6   9      224.85      233.41      2.34 o 
 -11   6   9        2.03        2.91      0.51 o 
 -10   6   9       68.94       64.11      2.98 o 
  -9   6   9      164.55      160.00      3.72 o 
  -8   6   9       99.31      104.92      1.72 o 
  -7   6   9       26.34       29.38      0.74 o 
  -6   6   9        2.41        2.29      0.37 o 
  -5   6   9      375.24      322.43      3.33 o 
  -4   6   9        4.02        3.10      0.30 o 
  -3   6   9      411.47      406.22      3.41 o 
  -2   6   9       89.42       94.96      1.25 o 
  -1   6   9      266.87      300.12      3.20 o 
   0   6   9       49.46       40.42      0.80 o 
   1   6   9      153.68      140.79      1.94 o 
   2   6   9       31.11       28.45      0.74 o 
   3   6   9       72.24       72.66      1.00 o 
   4   6   9        4.41        4.98      0.43 o 
   5   6   9       33.19       31.51      0.86 o 
   6   6   9      106.34      120.05      1.72 o 
 -11   7   9        0.23        0.35      0.52 o 
 -10   7   9        1.74        2.83      0.37 o 
  -9   7   9        0.86        1.49      0.53 o 
  -8   7   9       21.13       21.69      0.61 o 
  -7   7   9        6.01        4.98      0.43 o 
  -6   7   9        1.01        1.98      0.43 o 
  -5   7   9       16.03       18.72      0.61 o 
  -4   7   9       78.65       79.49      1.18 o 
  -3   7   9       14.87       14.49      0.41 o 
  -2   7   9        0.42        0.56      0.37 o 
  -1   7   9        0.58        2.97      0.74 o 
   0   7   9        9.69       11.15      0.74 o 
   1   7   9        5.72        6.78      0.74 o 
   2   7   9      126.98      135.85      2.60 o 
   3   7   9        0.18        0.74      7.44 o 
 -20   0  10       67.59       50.10      0.86 o 
 -19   0  10        1.84        1.49      0.43 o 
 -18   0  10        2.86        2.12      0.37 o 
 -17   0  10       29.69       33.11      0.74 o 
 -16   0  10       42.93       41.16      0.67 o 
 -15   0  10      126.84      119.49      1.21 o 
 -13   0  10      415.30      362.09      9.69 o 
 -12   0  10      525.00      473.36     12.67 o 
 -11   0  10      654.21      510.24     13.43 o 
 -10   0  10       15.06        5.21      0.74 o 
  -9   0  10      748.41      839.76     20.90 o 
  -8   0  10      173.41      199.47      5.95 o 
  -7   0  10     2182.18     2357.53     54.91 o 
  -6   0  10     2206.48     2367.29     55.68 o 
  -4   0  10      147.49      191.27      5.21 o 
  -3   0  10     1316.64     1496.33     32.95 o 
  -2   0  10     3266.75     3011.48     65.06 o 
  -1   0  10      456.26      428.60     10.44 o 
   0   0  10     1004.10     1068.79     23.92 o 
   1   0  10     1375.23     1396.99     22.09 o 
   2   0  10       61.84       84.06      2.10 o 
   3   0  10      509.98      460.29     11.93 o 
   4   0  10      229.58      218.88      3.23 o 
   5   0  10      433.35      459.70      7.10 o 
   6   0  10      408.62      403.18      4.37 o 
   7   0  10      181.92      195.59      2.41 o 
   8   0  10       95.67       87.42      1.58 o 
   9   0  10       16.76       18.59      0.74 o 
  10   0  10       24.18       23.80      0.74 o 
 -20   1  10        3.48        1.74      0.30 o 
 -19   1  10        0.23        0.12      0.30 o 
 -18   1  10       54.59       53.63      0.64 o 
 -17   1  10        0.60        0.52      0.28 o 
 -16   1  10        0.44        0.84      0.26 o 
 -15   1  10       39.07       36.55      0.48 o 
 -14   1  10       26.23       22.00      0.50 o 
 -13   1  10       46.53       49.84      1.29 o 
 -12   1  10       14.41       19.84      0.86 o 
 -11   1  10      182.63      156.08      4.84 o 
 -10   1  10      425.81      402.77      7.38 o 
  -9   1  10       43.51       69.22      1.83 o 
  -8   1  10      283.58      232.86      5.59 o 
  -7   1  10     1340.11     1414.64     23.83 o 
  -6   1  10     2204.31     2380.31     55.67 o 
  -5   1  10      806.42      887.73     15.31 o 
  -4   1  10        0.81        1.49      0.53 o 
  -3   1  10      797.47      800.54     17.92 o 
  -2   1  10      162.44      152.57      4.47 o 
  -1   1  10        2.86        6.78      0.74 o 
   0   1  10      206.97      180.55      3.68 o 
   1   1  10      942.62      945.70     11.75 o 
   2   1  10      123.92      176.86      2.70 o 
   3   1  10      134.78      178.32      2.70 o 
   4   1  10      237.79      233.07      2.94 o 
   5   1  10      194.66      179.52      1.59 o 
   6   1  10      279.30      262.66      2.15 o 
   7   1  10        9.25        9.61      0.30 o 
   8   1  10      145.82      147.08      1.58 o 
   9   1  10       39.49       39.13      0.67 o 
  10   1  10        4.99        4.67      0.37 o 
  11   1  10        0.19        0.37      5.26 o 
 -20   2  10        0.02        0.25      4.29 o 
 -19   2  10        7.44        6.07      0.33 o 
 -18   2  10        3.89        3.79      0.26 o 
 -17   2  10        1.14        0.93      0.26 o 
 -16   2  10       54.17       61.90      0.78 o 
 -15   2  10       56.86       52.17      0.72 o 
 -14   2  10      106.00       96.39      1.00 o 
 -13   2  10        2.12        0.74      0.53 o 
 -12   2  10      250.65      236.46      3.52 o 
 -11   2  10      293.65      303.35      4.27 o 
 -10   2  10       66.17       94.30      1.86 o 
  -9   2  10       85.81       80.77      1.49 o 
  -8   2  10      301.70      304.39      4.18 o 
  -7   2  10       35.12       27.03      0.86 o 
  -6   2  10      526.55      585.31     10.54 o 
  -5   2  10       53.85       59.54      1.58 o 
  -4   2  10      147.75      134.23      2.41 o 
  -3   2  10        6.70       10.01      0.50 o 
  -2   2  10       75.97       49.85      1.58 o 
  -1   2  10      326.92      294.59      5.27 o 
   0   2  10     1081.32     1043.38     10.32 o 
   1   2  10      712.89      756.08      7.72 o 
   2   2  10      172.17      173.37      2.40 o 
   3   2  10      160.11      165.07      2.69 o 
   4   2  10      314.19      296.29      3.52 o 
   5   2  10      148.50      148.10      1.31 o 
   6   2  10       11.51       17.83      0.43 o 
   7   2  10      273.15      279.70      2.72 o 
   8   2  10        0.65        0.30      0.33 o 
   9   2  10        4.69        2.28      0.33 o 
  10   2  10        5.30        5.26      0.37 o 
 -19   3  10        1.19        2.60      0.33 o 
 -18   3  10       10.90       11.93      0.30 o 
 -17   3  10       81.17       80.60      0.91 o 
 -16   3  10        2.02        3.16      0.33 o 
 -15   3  10       89.76       85.67      0.99 o 
 -14   3  10      121.54      115.03      1.25 o 
 -13   3  10        3.57        4.26      0.48 o 
 -12   3  10       16.07       14.89      0.40 o 
 -11   3  10        6.14        8.34      0.67 o 
 -10   3  10      242.85      231.85      4.14 o 
  -9   3  10       49.80       55.05      1.53 o 
  -8   3  10      754.40      756.87     11.05 o 
  -7   3  10       31.78       39.05      1.58 o 
  -6   3  10      215.39      234.15      4.98 o 
  -5   3  10      246.33      240.94      4.98 o 
  -4   3  10       31.37       17.88      1.05 o 
  -3   3  10      550.39      490.93      5.44 o 
  -2   3  10      116.78      111.31      1.62 o 
  -1   3  10       41.19       47.90      0.89 o 
   0   3  10      841.01      844.18     10.61 o 
   1   3  10     1867.47     1847.94     17.01 o 
   2   3  10      338.71      339.26      4.08 o 
   3   3  10      531.88      525.62      3.44 o 
   4   3  10      328.30      307.33      2.09 o 
   5   3  10        8.35        9.69      0.28 o 
   6   3  10        9.81        8.40      0.31 o 
   7   3  10      177.84      163.55      1.72 o 
   8   3  10       36.11       39.59      0.67 o 
   9   3  10        6.65        8.75      0.37 o 
  10   3  10       35.94       40.16      1.05 o 
 -18   4  10       35.85       37.34      0.91 o 
 -17   4  10        0.68        0.74      0.43 o 
 -16   4  10        6.22        9.08      0.33 o 
 -15   4  10       24.87       23.52      0.67 o 
 -14   4  10       36.05       35.57      0.67 o 
 -13   4  10      125.33      128.56      1.44 o 
 -12   4  10      147.92      151.92      2.78 o 
 -11   4  10      305.46      288.94      2.78 o 
 -10   4  10        1.78        0.62      0.30 o 
  -9   4  10        7.71       10.41      1.49 o 
  -8   4  10       55.88       49.40      1.39 o 
  -7   4  10      597.32      554.26     12.19 o 
  -6   4  10      454.79      403.05      8.94 o 
  -5   4  10      504.35      492.12     16.77 o 
  -4   4  10      236.23      221.33      3.08 o 
  -3   4  10        6.05       10.95      0.56 o 
  -2   4  10      620.71      616.09     10.72 o 
  -1   4  10       36.98       41.36      1.86 o 
   0   4  10      246.43      234.61      2.89 o 
   1   4  10      101.35       85.43      1.11 o 
   2   4  10        9.11       13.32      0.40 o 
   3   4  10      284.82      296.63      2.26 o 
   4   4  10      396.05      428.22      3.03 o 
   5   4  10      216.58      229.20      1.92 o 
   6   4  10       43.52       40.87      0.62 o 
   7   4  10       69.71       57.43      0.71 o 
   8   4  10        1.08        0.98      0.43 o 
   9   4  10       33.11       39.42      1.49 o 
 -16   5  10       14.26       16.74      0.53 o 
 -15   5  10       17.58       18.23      0.37 o 
 -14   5  10       36.84       37.59      0.74 o 
 -13   5  10        3.19        2.97      0.64 o 
 -12   5  10        4.57        4.00      0.43 o 
 -11   5  10        4.08        4.86      0.37 o 
 -10   5  10       10.51        6.52      0.37 o 
  -9   5  10       11.23        9.77      0.40 o 
  -8   5  10       86.71       74.55      1.13 o 
  -7   5  10      177.92      182.65      2.12 o 
  -6   5  10      164.39      168.12      2.30 o 
  -5   5  10       57.28       49.67      0.83 o 
  -4   5  10       94.58       91.38      1.09 o 
  -3   5  10       22.15       16.34      0.41 o 
  -2   5  10      102.08       89.33      1.04 o 
  -1   5  10       38.61       35.51      0.79 o 
   0   5  10       12.20        8.14      0.28 o 
   1   5  10       71.99       63.66      0.99 o 
   2   5  10      155.50      135.40      1.53 o 
   3   5  10       61.25       68.58      0.87 o 
   4   5  10       12.91       15.25      0.39 o 
   5   5  10       63.36       54.03      0.67 o 
   6   5  10        4.19        3.47      0.37 o 
   7   5  10        1.11        1.30      0.37 o 
 -14   6  10       89.38       95.24      1.29 o 
 -13   6  10       36.83       34.62      0.74 o 
 -12   6  10       30.35       30.50      0.74 o 
 -11   6  10       10.79        8.92      0.43 o 
 -10   6  10        0.00        0.25      0.43 o 
  -9   6  10        1.41        1.30      0.37 o 
  -8   6  10       48.12       46.54      1.07 o 
  -7   6  10       23.19       29.38      0.74 o 
  -6   6  10        1.11        1.74      0.43 o 
  -5   6  10        5.22        7.67      0.37 o 
  -4   6  10        2.39        3.65      0.44 o 
  -3   6  10      751.00      754.19      7.32 o 
  -2   6  10      448.35      436.36      4.11 o 
  -1   6  10       21.89       18.61      0.74 o 
   0   6  10       35.56       30.58      0.86 o 
   1   6  10       68.11       65.33      1.12 o 
   2   6  10      198.82      208.99      2.31 o 
   3   6  10       19.23       17.38      0.46 o 
   4   6  10       22.28       20.00      0.75 o 
   5   6  10       11.62       12.43      0.48 o 
 -10   7  10        0.40        1.30      0.37 o 
  -9   7  10       17.24       19.34      0.43 o 
  -8   7  10        1.07        0.74      0.37 o 
  -7   7  10        6.83        5.10      0.37 o 
  -6   7  10      140.17      128.40      1.49 o 
  -5   7  10      206.36      217.38      2.23 o 
  -4   7  10       69.93       81.60      1.29 o 
  -3   7  10      256.91      254.40      3.01 o 
  -2   7  10       11.56       13.20      0.57 o 
  -1   7  10      219.99      204.00      3.16 o 
   0   7  10       69.97       73.65      1.58 o 
   1   7  10      153.54      149.25      2.11 o 
 -20   1  11        1.14        1.49      0.33 o 
 -19   1  11        2.15        4.17      0.30 o 
 -18   1  11       30.41       33.60      0.56 o 
 -17   1  11        2.82        3.93      0.30 o 
 -16   1  11        8.22        9.03      0.29 o 
 -15   1  11       38.13       39.37      0.44 o 
 -14   1  11       42.61       39.27      0.44 o 
 -13   1  11       22.64       19.59      0.86 o 
 -12   1  11        0.81        1.24      0.43 o 
 -11   1  11        4.92        4.46      0.74 o 
 -10   1  11      675.61      604.13     10.80 o 
  -9   1  11      985.30      897.15     15.58 o 
  -8   1  11       59.31       52.85      1.58 o 
  -7   1  11     1008.52     1024.06     17.70 o 
  -6   1  11       89.83       94.37      2.32 o 
  -5   1  11      202.62      177.32      5.21 o 
  -4   1  11        0.94        3.16      0.74 o 
  -3   1  11       44.07       30.60      1.08 o 
  -2   1  11       12.60       12.41      1.12 o 
  -1   1  11      177.95      147.28      2.12 o 
   0   1  11     2245.01     2092.77     24.96 o 
   1   1  11       21.38       14.05      0.90 o 
   2   1  11     1210.82     1162.34     11.95 o 
   3   1  11      351.31      321.72      4.14 o 
   4   1  11      249.85      230.76      1.57 o 
   5   1  11        9.02       12.98      0.40 o 
   6   1  11       10.90       10.85      0.28 o 
   7   1  11      131.38      127.84      1.42 o 
   8   1  11       50.69       47.62      0.67 o 
   9   1  11        9.48        8.04      0.56 o 
  10   1  11       11.11       10.05      0.53 o 
 -20   2  11        2.53        1.49      0.53 o 
 -19   2  11        5.93        3.10      0.30 o 
 -18   2  11       64.72       62.08      0.77 o 
 -17   2  11       40.35       40.18      0.47 o 
 -16   2  11       57.11       62.91      0.78 o 
 -15   2  11      346.43      340.87      2.49 o 
 -14   2  11      100.87       98.83      0.97 o 
 -13   2  11      224.91      223.91      2.25 o 
 -12   2  11       29.38       28.23      1.08 o 
 -11   2  11       10.54       11.73      0.81 o 
 -10   2  11      102.68       86.66      1.64 o 
  -9   2  11       98.90       82.19      1.56 o 
  -8   2  11      211.68      223.32      4.74 o 
  -7   2  11      105.30      103.11      2.63 o 
  -6   2  11     1668.10     1645.16     27.82 o 
  -5   2  11      112.12       95.62      2.63 o 
  -4   2  11      627.80      581.34      8.16 o 
  -3   2  11      206.13      197.13      3.13 o 
  -2   2  11      895.83      859.06      9.39 o 
  -1   2  11      252.68      253.44      2.85 o 
   0   2  11     1002.93     1065.42     11.73 o 
   1   2  11      850.66      825.02      8.79 o 
   2   2  11      400.12      373.58      6.41 o 
   3   2  11     1537.98     1453.22      9.69 o 
   4   2  11       78.74       85.39      0.88 o 
   5   2  11      134.37      127.67      1.17 o 
   6   2  11        0.41        0.93      0.26 o 
   7   2  11        7.65        7.01      0.33 o 
   8   2  11      222.85      219.30      2.13 o 
   9   2  11       13.36       15.80      0.33 o 
 -19   3  11       80.44       82.61      1.00 o 
 -18   3  11       21.17       22.89      0.41 o 
 -17   3  11        5.76        5.98      0.30 o 
 -16   3  11       14.98       16.40      0.39 o 
 -15   3  11       72.23       72.41      0.91 o 
 -14   3  11        5.41        7.14      0.33 o 
 -13   3  11       51.01       52.20      1.30 o 
 -12   3  11      108.32      118.31      1.37 o 
 -11   3  11        0.16        0.56      0.37 o 
 -10   3  11        4.29        2.70      0.64 o 
  -9   3  11      585.66      533.41     19.01 o 
  -8   3  11       24.46       34.83      1.08 o 
  -7   3  11      406.37      376.86      8.05 o 
  -6   3  11        1.53        3.10      0.43 o 
  -5   3  11      174.66      157.19      2.62 o 
  -4   3  11       23.50       21.33      0.86 o 
  -3   3  11     1253.37     1233.30     12.22 o 
  -2   3  11        1.32        4.56      0.50 o 
  -1   3  11     2004.47     1851.18     18.64 o 
   0   3  11     2225.61     2105.89     23.75 o 
   1   3  11        2.05        2.05      0.55 o 
   2   3  11      131.34      139.51      1.09 o 
   3   3  11       71.91       70.45      0.76 o 
   4   3  11      190.73      194.37      1.58 o 
   5   3  11        0.98        1.30      0.26 o 
   6   3  11       68.00       66.34      1.00 o 
   7   3  11        3.79        4.49      0.37 o 
   8   3  11        0.17        0.00      0.37 o 
   9   3  11        4.40        2.95      0.52 o 
 -18   4  11       30.61       26.86      1.49 o 
 -17   4  11       10.10       12.71      0.45 o 
 -16   4  11        5.11        6.20      0.37 o 
 -15   4  11       16.57       21.38      0.40 o 
 -14   4  11       46.53       42.82      0.86 o 
 -13   4  11       16.31       13.79      0.36 o 
 -12   4  11        3.04        3.31      0.33 o 
 -11   4  11       39.96       38.17      0.64 o 
 -10   4  11      125.28      114.27      1.47 o 
  -9   4  11        1.50        1.49      0.33 o 
  -8   4  11      118.37      105.88      1.28 o 
  -7   4  11      332.05      312.38      3.14 o 
  -6   4  11      207.27      193.81      3.03 o 
  -5   4  11        1.95        2.86      0.38 o 
  -4   4  11       89.23       94.57      1.64 o 
  -3   4  11        6.03        9.73      0.34 o 
  -2   4  11     1055.62      982.29      7.13 o 
  -1   4  11       14.17       17.73      0.50 o 
   0   4  11      268.92      288.43      2.83 o 
   1   4  11       43.85       34.21      0.61 o 
   2   4  11       41.39       43.12      0.65 o 
   3   4  11      322.40      299.30      2.26 o 
   4   4  11        0.13        1.62      0.41 o 
   5   4  11      104.49       96.34      0.97 o 
   6   4  11        3.77        5.17      0.34 o 
   7   4  11        0.40       -0.21      0.43 o 
   8   4  11        0.30        0.74      0.74 o 
 -16   5  11      166.13      175.66      2.98 o 
 -15   5  11        0.65        0.77      0.43 o 
 -14   5  11      242.23      241.24      2.50 o 
 -13   5  11        2.70        3.56      0.37 o 
 -12   5  11        1.96        3.19      0.37 o 
 -11   5  11        0.93        1.12      0.37 o 
 -10   5  11        0.35        0.41      0.36 o 
  -9   5  11      456.84      454.82      4.29 o 
  -8   5  11       19.88       15.41      0.40 o 
  -7   5  11      373.76      351.97      3.42 o 
  -6   5  11       30.11       28.70      1.20 o 
  -5   5  11      166.32      186.28      2.14 o 
  -4   5  11       60.24       53.42      0.80 o 
  -3   5  11       57.21       50.38      0.74 o 
  -2   5  11      162.86      160.15      1.68 o 
  -1   5  11        4.96        4.60      0.29 o 
   0   5  11       54.50       48.50      0.73 o 
   1   5  11       19.16       15.31      0.40 o 
   2   5  11       54.38       53.93      0.89 o 
   3   5  11        0.01        0.50      0.30 o 
   4   5  11      184.78      171.42      1.86 o 
   5   5  11        8.81        8.78      0.37 o 
   6   5  11      174.16      186.64      2.15 o 
 -13   6  11       81.17       86.75      2.60 o 
 -12   6  11        0.12        0.99      0.43 o 
 -11   6  11        5.25        6.69      0.43 o 
 -10   6  11      218.43      209.48      2.64 o 
  -9   6  11      100.47      101.05      1.36 o 
  -8   6  11      283.01      292.65      3.06 o 
  -7   6  11      157.67      159.65      3.11 o 
  -6   6  11      232.91      235.12      2.61 o 
  -5   6  11       10.71        9.59      0.86 o 
  -4   6  11       88.52       85.52      1.16 o 
  -3   6  11        5.84        7.28      0.33 o 
  -2   6  11      162.44      168.04      2.02 o 
  -1   6  11       38.47       37.11      0.67 o 
   0   6  11       14.76       12.07      0.33 o 
   1   6  11      102.61      119.30      1.72 o 
   2   6  11       11.13       14.13      0.43 o 
   3   6  11      192.75      204.65      2.86 o 
   4   6  11       29.42       29.01      0.74 o 
  -9   7  11       48.48       47.62      1.05 o 
  -8   7  11        0.04        0.00      0.73 o 
  -7   7  11        5.42        3.51      0.43 o 
  -6   7  11        7.04       10.41      0.37 o 
  -5   7  11       28.32       35.15      0.74 o 
  -4   7  11        3.51        4.46      0.53 o 
  -3   7  11       44.34       46.49      1.05 o 
  -2   7  11        0.30        1.13      0.52 o 
  -1   7  11        1.89        2.10      0.74 o 
 -20   0  12       10.76       13.11      1.12 o 
 -19   0  12        0.09        0.04      0.52 o 
 -18   0  12        0.10        1.09      0.64 o 
 -17   0  12       23.59       22.20      0.67 o 
 -16   0  12      293.21      272.01      2.69 o 
 -15   0  12       12.80        9.69      0.33 o 
 -14   0  12      857.35      853.49      7.29 o 
 -13   0  12       96.08      103.41      2.10 o 
 -12   0  12      177.49      157.78      5.21 o 
 -11   0  12      493.42      509.79     13.42 o 
 -10   0  12        2.93        1.49      0.74 o 
  -9   0  12       22.72       21.57      1.49 o 
  -8   0  12      200.47      206.93      5.95 o 
  -7   0  12       84.01       83.32      2.98 o 
  -6   0  12        0.45        0.74      0.74 o 
  -5   0  12       45.54       57.27      2.23 o 
  -4   0  12      523.44      570.09      9.74 o 
  -3   0  12      782.83      854.58     11.02 o 
  -2   0  12      208.20      234.98      3.71 o 
  -1   0  12       46.28       53.93      1.58 o 
   0   0  12     1255.15     1315.21     20.01 o 
   1   0  12      331.06      279.57     10.05 o 
   2   0  12      451.30      458.10      5.56 o 
   3   0  12      217.71      184.21      2.19 o 
   4   0  12      196.35      177.90      2.12 o 
   5   0  12       62.43       43.18      0.80 o 
   6   0  12      180.12      177.91      2.41 o 
   7   0  12       12.00       15.62      0.74 o 
   8   0  12      264.56      247.21      5.21 o 
   9   0  12      199.87      192.07      3.72 o 
 -20   1  12        3.27        3.66      0.33 o 
 -19   1  12        5.23        4.53      0.28 o 
 -18   1  12        8.73        8.22      0.28 o 
 -17   1  12       39.66       45.04      0.59 o 
 -16   1  12       92.78       80.97      0.86 o 
 -15   1  12       40.57       49.87      0.65 o 
 -14   1  12        4.45        3.40      0.29 o 
 -13   1  12       72.82       58.06      1.00 o 
 -12   1  12      643.17      569.12      8.61 o 
 -11   1  12      722.60      675.31     12.13 o 
 -10   1  12      488.92      446.12      8.43 o 
  -9   1  12      125.34      103.81      2.63 o 
  -8   1  12        2.65        5.31      0.74 o 
  -7   1  12       48.45       59.03      1.79 o 
  -6   1  12       89.66       72.17      2.10 o 
  -5   1  12       51.89       47.60      2.23 o 
  -4   1  12        4.74        6.22      0.43 o 
  -3   1  12        2.22        0.99      0.43 o 
  -2   1  12      304.53      396.89      4.72 o 
  -1   1  12      400.32      341.23      4.27 o 
   0   1  12      414.37      366.49      4.22 o 
   1   1  12      477.79      454.06      5.69 o 
   2   1  12       75.62       78.47      0.79 o 
   3   1  12        9.57        7.66      0.26 o 
   4   1  12      162.65      155.99      1.20 o 
   5   1  12        6.41        5.69      0.25 o 
   6   1  12        6.42        7.36      0.28 o 
   7   1  12        1.91        3.79      0.37 o 
   8   1  12        0.63        1.74      0.43 o 
   9   1  12       25.77       20.51      1.12 o 
 -19   2  12        9.50        9.45      0.30 o 
 -18   2  12       20.36       21.08      0.38 o 
 -17   2  12       36.50       33.02      0.61 o 
 -16   2  12        0.03        0.32      0.28 o 
 -15   2  12       12.17       11.63      0.29 o 
 -14   2  12        0.55        1.68      0.26 o 
 -13   2  12       60.18       61.60      0.75 o 
 -12   2  12      149.61      144.05      1.51 o 
 -11   2  12      154.47      145.22      4.30 o 
 -10   2  12       15.28       21.07      0.74 o 
  -9   2  12       25.35       31.98      1.58 o 
  -8   2  12        2.56        3.72      0.53 o 
  -7   2  12       59.90       61.08      2.23 o 
  -6   2  12      111.69      116.13      2.86 o 
  -5   2  12      349.48      348.17      4.93 o 
  -4   2  12      300.28      305.81      4.49 o 
  -3   2  12       19.69       21.85      0.86 o 
  -2   2  12      224.34      211.78      2.45 o 
  -1   2  12      643.46      599.85      5.44 o 
   0   2  12      469.51      440.42      5.56 o 
   1   2  12      122.38      135.53      1.49 o 
   2   2  12      576.18      570.04      3.58 o 
   3   2  12      104.19      115.02      1.03 o 
   4   2  12       29.26       39.55      0.65 o 
   5   2  12        1.31        3.82      0.26 o 
   6   2  12        5.57        4.81      0.28 o 
   7   2  12       26.82       19.06      0.42 o 
   8   2  12        7.25        6.00      0.37 o 
 -19   3  12        5.63        5.21      0.74 o 
 -18   3  12        6.56        8.92      0.33 o 
 -17   3  12       30.44       34.67      0.67 o 
 -16   3  12        6.09        5.73      0.36 o 
 -15   3  12      132.71      138.80      1.26 o 
 -14   3  12        3.34        3.58      0.28 o 
 -13   3  12      120.05      121.36      1.28 o 
 -12   3  12        1.79        3.05      0.28 o 
 -11   3  12       56.94       61.75      0.80 o 
 -10   3  12        9.55       10.35      0.43 o 
  -9   3  12      105.62      100.39      2.48 o 
  -8   3  12      354.98      348.68      9.81 o 
  -7   3  12       90.85       97.08      2.06 o 
  -6   3  12       19.40       20.45      0.86 o 
  -5   3  12      779.56      794.53     11.66 o 
  -4   3  12     2484.70     2490.32     41.14 o 
  -3   3  12      852.62      860.16      9.87 o 
  -2   3  12       40.76       51.04      1.12 o 
  -1   3  12      144.04      143.59      1.44 o 
   0   3  12        6.23        5.18      0.25 o 
   1   3  12        5.81        6.96      0.35 o 
   2   3  12      409.61      389.56      2.45 o 
   3   3  12       68.36       73.85      0.76 o 
   4   3  12        0.67        0.56      0.26 o 
   5   3  12       51.50       57.16      0.83 o 
   6   3  12       32.90       33.31      0.53 o 
   7   3  12       74.17       76.99      0.89 o 
 -17   4  12       22.61       24.30      0.43 o 
 -16   4  12       63.19       66.04      1.44 o 
 -15   4  12       12.68       11.69      0.48 o 
 -14   4  12       27.53       21.31      0.45 o 
 -13   4  12        7.54        6.31      0.33 o 
 -12   4  12      174.53      170.25      1.55 o 
 -11   4  12      295.73      302.90      2.60 o 
 -10   4  12       73.29       74.74      0.98 o 
  -9   4  12      169.66      156.02      1.55 o 
  -8   4  12        7.48        9.14      0.32 o 
  -7   4  12      187.78      180.46      1.82 o 
  -6   4  12       43.12       41.54      0.66 o 
  -5   4  12       85.26       81.43      0.99 o 
  -4   4  12       92.68       81.20      0.94 o 
  -3   4  12       43.73       42.22      0.63 o 
  -2   4  12      561.22      550.14      4.29 o 
  -1   4  12     1142.42     1184.04      9.01 o 
   0   4  12      673.14      661.60      4.91 o 
   1   4  12       51.58       52.59      0.72 o 
   2   4  12       56.94       50.74      0.72 o 
   3   4  12       13.35       12.43      0.46 o 
   4   4  12       89.67       96.26      1.02 o 
   5   4  12        0.56        1.43      0.33 o 
   6   4  12       73.04       75.55      0.89 o 
 -15   5  12        2.48        4.98      0.43 o 
 -14   5  12        0.12        0.00      0.52 o 
 -13   5  12        6.60        7.83      0.37 o 
 -12   5  12       53.52       56.49      0.86 o 
 -11   5  12      138.75      143.17      1.74 o 
 -10   5  12       96.37       93.96      1.26 o 
  -9   5  12      146.86      134.18      1.64 o 
  -8   5  12       97.12       91.22      1.20 o 
  -7   5  12      188.81      167.94      2.12 o 
  -6   5  12       25.41       22.18      0.71 o 
  -5   5  12       15.11       12.76      0.38 o 
  -4   5  12       31.83       27.27      0.59 o 
  -3   5  12      153.39      149.64      1.49 o 
  -2   5  12        2.46        4.46      0.67 o 
  -1   5  12        0.48        1.43      0.52 o 
   0   5  12        1.07        0.93      0.37 o 
   1   5  12       28.54       27.19      0.74 o 
   2   5  12        6.08        7.67      0.37 o 
   3   5  12        0.10        0.39      0.52 o 
   4   5  12        4.06        6.00      0.37 o 
   5   5  12        2.86        2.97      0.74 o 
 -13   6  12       19.65       18.23      0.53 o 
 -12   6  12        1.12        3.26      0.43 o 
 -11   6  12        0.09        0.74      0.43 o 
 -10   6  12       48.45       48.36      0.74 o 
  -9   6  12       59.69       71.07      1.12 o 
  -8   6  12      278.35      282.46      2.87 o 
  -7   6  12      327.10      325.31      3.25 o 
  -6   6  12        1.32        0.50      0.58 o 
  -5   6  12       46.01       43.17      0.86 o 
  -4   6  12       36.87       34.80      0.74 o 
  -3   6  12       11.90       12.02      0.73 o 
  -2   6  12       44.33       37.80      0.75 o 
  -1   6  12       10.35       11.97      0.43 o 
   0   6  12       33.86       40.66      0.86 o 
   1   6  12       37.32       30.65      0.67 o 
   2   6  12       85.23       98.21      1.58 o 
  -7   7  12       17.63       14.87      0.74 o 
  -6   7  12      183.93      186.88      2.63 o 
  -5   7  12       27.67       31.39      0.67 o 
  -4   7  12      226.73      230.51      3.35 o 
 -20   1  13       14.02       13.39      0.74 o 
 -19   1  13       23.88       24.18      0.44 o 
 -18   1  13       14.82       16.42      0.31 o 
 -17   1  13        3.13        5.89      0.26 o 
 -16   1  13        3.03        5.60      0.39 o 
 -15   1  13       20.70       18.80      0.43 o 
 -14   1  13      133.94      122.07      1.22 o 
 -13   1  13        9.05       11.35      0.38 o 
 -12   1  13      505.27      485.15      6.49 o 
 -11   1  13       51.92       45.15      1.67 o 
 -10   1  13      116.51      118.68      3.16 o 
  -9   1  13        4.42        3.39      0.53 o 
  -8   1  13      155.42      136.55      3.16 o 
  -7   1  13       65.06       49.14      1.58 o 
  -6   1  13       24.30       22.31      1.49 o 
  -5   1  13      748.44      705.15     17.16 o 
  -4   1  13        0.11        0.37      0.53 o 
  -3   1  13     1003.03      937.43     10.30 o 
  -2   1  13       65.61       62.38      1.10 o 
  -1   1  13      600.26      557.05      6.86 o 
   0   1  13       42.16       49.10      0.89 o 
   1   1  13        1.09        4.38      0.32 o 
   2   1  13      132.50      122.73      1.20 o 
   3   1  13       99.38       81.46      0.83 o 
   4   1  13       22.96       23.95      0.43 o 
   5   1  13       43.70       44.83      0.64 o 
   6   1  13       77.08       82.60      1.00 o 
   7   1  13       10.26       12.64      0.43 o 
 -19   2  13        7.80        8.85      0.30 o 
 -18   2  13        0.18        0.39      0.37 o 
 -17   2  13        0.10        0.21      0.28 o 
 -16   2  13        3.68        4.84      0.28 o 
 -15   2  13      131.71      141.23      1.45 o 
 -14   2  13        0.58        1.27      0.28 o 
 -13   2  13      144.83      144.00      1.46 o 
 -12   2  13       26.34       22.93      0.71 o 
 -11   2  13      662.33      609.59      5.75 o 
 -10   2  13      236.10      213.68      3.03 o 
  -9   2  13       52.41       43.98      2.98 o 
  -8   2  13       43.93       42.11      1.86 o 
  -7   2  13      317.28      298.68      4.49 o 
  -6   2  13       45.81       51.90      1.39 o 
  -5   2  13     1239.20     1188.26     18.42 o 
  -4   2  13     2153.71     2196.17     33.25 o 
  -3   2  13      426.14      383.44      5.13 o 
  -2   2  13     1973.89     2019.90     18.37 o 
  -1   2  13      175.71      167.62      1.59 o 
   0   2  13      225.64      215.54      1.72 o 
   1   2  13        9.27       10.08      0.50 o 
   2   2  13       15.55       21.14      0.38 o 
   3   2  13      262.13      252.70      1.82 o 
   4   2  13        9.58       11.18      0.28 o 
   5   2  13      216.71      230.78      2.15 o 
   6   2  13        0.03        0.98      0.43 o 
   7   2  13       94.58       98.00      1.18 o 
 -18   3  13        0.01        0.00      3.33 o 
 -17   3  13        4.78        3.15      0.33 o 
 -16   3  13       31.13       31.13      0.67 o 
 -15   3  13       62.86       64.84      0.91 o 
 -14   3  13       14.94       12.89      0.62 o 
 -13   3  13       31.08       33.55      0.59 o 
 -12   3  13      243.51      227.73      1.78 o 
 -11   3  13        4.14        4.48      0.40 o 
 -10   3  13      302.97      292.13      2.41 o 
  -9   3  13        3.86        3.71      0.30 o 
  -8   3  13     1016.62      989.20      6.80 o 
  -7   3  13      228.47      204.14      1.88 o 
  -6   3  13      892.04      870.10      6.64 o 
  -5   3  13      951.10      940.70      8.78 o 
  -4   3  13        5.80        6.80      0.30 o 
  -3   3  13        0.32        3.15      0.44 o 
  -2   3  13       79.96       80.14      0.86 o 
  -1   3  13      116.69      115.71      1.01 o 
   0   3  13        9.33        9.56      0.32 o 
   1   3  13       33.31       27.49      0.41 o 
   2   3  13       17.10       15.20      0.36 o 
   3   3  13       11.35       12.63      0.32 o 
   4   3  13       22.85       19.84      0.37 o 
   5   3  13       10.20        8.95      0.37 o 
   6   3  13       57.37       63.54      1.07 o 
 -17   4  13        1.32        1.98      0.74 o 
 -16   4  13        1.64        2.53      0.43 o 
 -15   4  13        0.63        0.74      0.33 o 
 -14   4  13        3.71        3.89      0.33 o 
 -13   4  13       17.86       19.02      0.35 o 
 -12   4  13       87.69       89.71      1.04 o 
 -11   4  13      204.42      194.79      1.88 o 
 -10   4  13        1.39        2.97      0.30 o 
  -9   4  13        1.27        1.98      0.52 o 
  -8   4  13        0.24        0.84      0.30 o 
  -7   4  13      605.65      569.18      4.49 o 
  -6   4  13       15.10       16.87      0.66 o 
  -5   4  13      358.08      342.14      2.68 o 
  -4   4  13       21.23       31.25      0.59 o 
  -3   4  13        4.25        2.32      0.28 o 
  -2   4  13      270.20      229.91      2.22 o 
  -1   4  13        0.61        0.64      0.28 o 
   0   4  13      298.91      282.36      2.15 o 
   1   4  13        5.48        5.63      0.29 o 
   2   4  13       24.54       31.40      0.58 o 
   3   4  13        4.64        4.09      0.30 o 
   4   4  13       33.53       43.92      0.47 o 
   5   4  13       17.62       18.39      0.57 o 
 -15   5  13        2.57        2.97      0.53 o 
 -14   5  13      143.92      148.15      2.98 o 
 -13   5  13       28.35       29.78      0.53 o 
 -12   5  13      160.16      164.28      1.58 o 
 -11   5  13       34.97       38.57      0.67 o 
 -10   5  13        9.67       15.23      0.36 o 
  -9   5  13       82.58       80.77      1.10 o 
  -8   5  13       68.39       60.63      0.97 o 
  -7   5  13      201.37      211.32      2.70 o 
  -6   5  13        3.12        3.49      0.65 o 
  -5   5  13       63.22       61.89      1.07 o 
  -4   5  13        0.49        0.59      0.33 o 
  -3   5  13      157.19      159.12      1.56 o 
  -2   5  13        4.24        6.43      0.43 o 
  -1   5  13      135.99      126.48      1.64 o 
   0   5  13        1.71        2.97      0.64 o 
   1   5  13      262.97      274.59      3.28 o 
   2   5  13      110.55      109.34      1.53 o 
   3   5  13        8.84       10.45      0.43 o 
 -12   6  13       24.33       25.29      0.74 o 
 -11   6  13      197.57      196.17      2.63 o 
 -10   6  13        2.66        7.30      0.37 o 
  -9   6  13       76.95       79.84      1.12 o 
  -8   6  13        0.14        0.71      0.52 o 
  -7   6  13       52.47       55.82      0.95 o 
  -6   6  13       41.01       36.71      0.86 o 
  -5   6  13        4.80        3.25      0.51 o 
  -4   6  13       55.14       65.25      1.08 o 
  -3   6  13        0.53        0.35      0.52 o 
  -2   6  13      195.47      212.85      2.64 o 
  -1   6  13       46.61       44.15      0.86 o 
   0   6  13       47.66       49.85      1.05 o 
 -19   0  14       32.50       36.48      0.74 o 
 -18   0  14       51.46       53.65      1.07 o 
 -17   0  14       17.67       14.40      0.47 o 
 -16   0  14      165.53      157.12      2.02 o 
 -15   0  14      243.72      261.10      3.44 o 
 -14   0  14        8.69        8.53      0.61 o 
 -13   0  14       59.18       46.78      1.08 o 
 -12   0  14        5.70        5.06      0.49 o 
 -11   0  14        0.10        0.00      0.43 o 
 -10   0  14       69.65       62.48      2.23 o 
  -9   0  14       26.04       28.26      2.23 o 
  -8   0  14        3.56        2.97      0.74 o 
  -7   0  14        3.46        3.72      0.74 o 
  -6   0  14       50.08       42.40      2.23 o 
  -5   0  14     1963.39     2030.73     46.51 o 
  -4   0  14      981.40      923.17     21.66 o 
  -3   0  14      636.61      689.81     14.91 o 
  -2   0  14      354.21      336.65      8.19 o 
  -1   0  14      259.45      246.49      3.06 o 
   0   0  14       59.98       33.27      0.56 o 
   1   0  14      195.08      157.07      2.26 o 
   2   0  14      159.79      177.28      2.12 o 
   3   0  14      203.02      182.46      2.78 o 
   4   0  14      212.48      193.66      3.30 o 
   5   0  14       11.31       11.16      0.53 o 
   6   0  14       66.30       73.64      2.23 o 
 -19   1  14        1.53        1.45      0.37 o 
 -18   1  14       62.57       67.74      0.83 o 
 -17   1  14      147.59      137.55      1.26 o 
 -16   1  14        1.36        1.86      0.30 o 
 -15   1  14      155.48      134.11      1.45 o 
 -14   1  14        1.34        2.23      0.67 o 
 -13   1  14       17.45       18.91      0.67 o 
 -12   1  14       68.91       69.85      0.85 o 
 -11   1  14       38.70       41.51      0.68 o 
 -10   1  14       62.25       58.70      1.26 o 
  -9   1  14        8.33        7.44      0.61 o 
  -8   1  14       27.74       27.50      1.24 o 
  -7   1  14        0.54        1.49      0.74 o 
  -6   1  14      232.07      212.90      5.96 o 
  -5   1  14       10.68       13.39      1.49 o 
  -4   1  14      217.70      196.51      5.95 o 
  -3   1  14      128.27      115.50      2.05 o 
  -2   1  14      166.85      155.73      1.53 o 
  -1   1  14      247.50      243.61      2.32 o 
   0   1  14       19.30       14.92      0.43 o 
   1   1  14        5.21        4.36      0.25 o 
   2   1  14       21.98       29.15      0.47 o 
   3   1  14        0.53        1.49      0.25 o 
   4   1  14      143.23      132.17      1.16 o 
   5   1  14      119.96      118.32      1.33 o 
   6   1  14        0.11        0.99      0.58 o 
 -19   2  14       13.04       14.16      0.43 o 
 -18   2  14        1.58        1.24      0.30 o 
 -17   2  14       14.15       17.86      0.35 o 
 -16   2  14       83.48       79.62      0.91 o 
 -15   2  14       47.07       48.48      0.67 o 
 -14   2  14       37.03       39.89      0.64 o 
 -13   2  14        5.95        9.47      0.30 o 
 -12   2  14      111.83      116.47      1.37 o 
 -11   2  14       58.80       56.01      0.93 o 
 -10   2  14      115.39      121.88      1.54 o 
  -9   2  14       48.33       43.52      0.79 o 
  -8   2  14        8.63        9.99      0.46 o 
  -7   2  14      309.82      306.14      4.03 o 
  -6   2  14      136.36      136.12      3.34 o 
  -5   2  14      245.93      231.28      2.34 o 
  -4   2  14      435.30      452.65      5.18 o 
  -3   2  14      583.90      609.57      5.61 o 
  -2   2  14      423.35      420.54      3.68 o 
  -1   2  14      129.61      156.22      1.47 o 
   0   2  14        0.39        0.58      0.33 o 
   1   2  14        0.89        3.21      0.28 o 
   2   2  14       12.72        8.87      0.59 o 
   3   2  14        0.12        0.64      0.28 o 
   4   2  14        2.72        3.84      0.33 o 
   5   2  14        3.95        3.39      0.37 o 
   6   2  14       13.30       13.41      0.43 o 
 -18   3  14       24.38       26.64      0.47 o 
 -17   3  14        0.35        0.96      0.52 o 
 -16   3  14       46.20       54.41      0.62 o 
 -15   3  14       41.50       47.67      0.59 o 
 -14   3  14        4.57        5.77      0.29 o 
 -13   3  14       59.04       61.97      0.84 o 
 -12   3  14        9.53       14.49      0.77 o 
 -11   3  14        0.94        2.04      0.30 o 
 -10   3  14      221.22      227.96      2.38 o 
  -9   3  14     1048.23     1032.01      7.73 o 
  -8   3  14      363.17      376.30      2.98 o 
  -7   3  14        1.25        2.23      0.26 o 
  -6   3  14       61.12       59.80      0.82 o 
  -5   3  14       98.02       91.70      1.21 o 
  -4   3  14       97.15       92.17      1.28 o 
  -3   3  14      287.07      277.64      2.61 o 
  -2   3  14      100.19      111.96      1.19 o 
  -1   3  14        4.91        8.16      0.26 o 
   0   3  14       15.70       16.03      0.38 o 
   1   3  14       13.69       10.71      0.62 o 
   2   3  14      123.93      126.69      1.62 o 
   3   3  14      140.48      147.40      1.58 o 
   4   3  14       13.44       13.95      0.37 o 
   5   3  14        9.93       11.18      0.37 o 
 -16   4  14       43.22       46.68      0.74 o 
 -15   4  14       59.00       64.17      0.84 o 
 -14   4  14       74.53       73.47      1.12 o 
 -13   4  14       15.76       18.16      0.54 o 
 -12   4  14      124.93      131.86      1.56 o 
 -11   4  14       54.17       60.83      1.12 o 
 -10   4  14       17.08       18.33      0.45 o 
  -9   4  14       41.57       45.59      0.75 o 
  -8   4  14       59.54       60.16      0.82 o 
  -7   4  14      298.24      297.30      2.46 o 
  -6   4  14      835.17      833.97      5.50 o 
  -5   4  14      586.10      603.74      4.28 o 
  -4   4  14       52.01       44.85      0.80 o 
  -3   4  14       20.97       18.85      0.38 o 
  -2   4  14       81.37       77.03      0.88 o 
  -1   4  14      170.52      160.45      1.71 o 
   0   4  14       54.40       57.60      0.76 o 
   1   4  14       39.61       50.37      0.89 o 
   2   4  14       39.44       44.54      0.68 o 
   3   4  14      117.45      128.42      1.49 o 
 -14   5  14        0.79        1.12      5.26 o 
 -13   5  14       25.71       25.00      0.83 o 
 -12   5  14       59.90       55.90      0.97 o 
 -11   5  14       25.72       25.43      0.58 o 
 -10   5  14       13.58       13.73      0.50 o 
  -9   5  14       30.85       31.73      0.53 o 
  -8   5  14      105.91      100.55      1.24 o 
  -7   5  14        5.46        6.59      0.33 o 
  -6   5  14       48.97       47.87      0.75 o 
  -5   5  14        3.16        4.63      0.33 o 
  -4   5  14       58.87       51.61      1.09 o 
  -3   5  14       28.54       29.03      0.56 o 
  -2   5  14        0.15        0.00      0.52 o 
  -1   5  14        0.85        0.39      0.52 o 
   0   5  14        3.32        3.72      0.43 o 
   1   5  14       19.87       22.31      0.74 o 
 -10   6  14       70.80       77.74      1.58 o 
  -9   6  14       14.19       15.62      0.53 o 
  -8   6  14        2.59        2.77      0.43 o 
  -7   6  14       32.75       26.78      0.67 o 
  -6   6  14       13.37       17.40      0.60 o 
  -5   6  14       27.71       27.92      0.62 o 
  -4   6  14        0.97        4.74      0.43 o 
  -3   6  14       48.80       53.19      1.05 o 
  -2   6  14        5.30        5.95      0.74 o 
 -19   1  15       32.28       35.70      1.49 o 
 -18   1  15       11.99       13.68      0.33 o 
 -17   1  15      146.60      147.87      1.45 o 
 -16   1  15       63.04       61.54      0.91 o 
 -15   1  15        9.05        9.67      0.39 o 
 -14   1  15        3.85        4.88      0.34 o 
 -13   1  15       54.61       54.23      0.85 o 
 -12   1  15       21.68       21.01      0.67 o 
 -11   1  15       10.30       11.73      0.50 o 
 -10   1  15       77.39       77.18      1.28 o 
  -9   1  15       12.84       11.19      1.39 o 
  -8   1  15      697.57      677.55      8.31 o 
  -7   1  15       13.32       11.76      0.84 o 
  -6   1  15      637.91      595.55      7.34 o 
  -5   1  15        4.95        4.43      0.37 o 
  -4   1  15        7.24        6.12      0.30 o 
  -3   1  15      105.85      102.67      1.24 o 
  -2   1  15      109.35       95.18      1.14 o 
  -1   1  15       14.10       23.25      0.50 o 
   0   1  15       64.65       67.99      0.75 o 
   1   1  15      102.80      104.67      1.03 o 
   2   1  15        1.01        1.11      0.26 o 
   3   1  15       75.16       70.00      0.78 o 
   4   1  15      111.11      118.73      1.49 o 
   5   1  15      131.75      126.15      2.10 o 
 -18   2  15       34.04       33.74      0.86 o 
 -17   2  15        4.44        4.12      0.30 o 
 -16   2  15      275.41      273.53      2.32 o 
 -15   2  15        5.02        4.92      0.58 o 
 -14   2  15       73.74       77.96      1.10 o 
 -13   2  15       24.50       26.21      0.50 o 
 -12   2  15       56.03       52.88      0.85 o 
 -11   2  15       56.05       52.55      0.88 o 
 -10   2  15      506.97      473.37      3.92 o 
  -9   2  15     1497.05     1499.51     11.24 o 
  -8   2  15        2.93        2.75      0.32 o 
  -7   2  15      748.74      754.91      6.82 o 
  -6   2  15       96.41      102.24      1.28 o 
  -5   2  15       12.00       12.26      0.36 o 
  -4   2  15        6.55        8.13      0.59 o 
  -3   2  15       43.33       39.58      0.80 o 
  -2   2  15      154.35      140.60      1.49 o 
  -1   2  15        0.51        1.35      0.28 o 
   0   2  15      425.21      428.75      3.17 o 
   1   2  15       13.32       22.15      0.64 o 
   2   2  15      108.39      116.23      1.19 o 
   3   2  15       68.39       75.37      0.83 o 
   4   2  15      142.46      162.90      1.74 o 
 -17   3  15       40.07       39.71      0.53 o 
 -16   3  15       47.84       49.75      0.56 o 
 -15   3  15       48.02       44.74      0.53 o 
 -14   3  15       10.49       11.11      0.31 o 
 -13   3  15      300.32      310.79      2.72 o 
 -12   3  15      136.63      146.76      1.38 o 
 -11   3  15      356.38      377.55      3.09 o 
 -10   3  15      229.89      257.11      2.21 o 
  -9   3  15       34.98       32.12      0.61 o 
  -8   3  15       10.15        8.01      0.30 o 
  -7   3  15        0.02        0.12      0.30 o 
  -6   3  15       94.92       91.90      1.28 o 
  -5   3  15       11.53        9.75      0.36 o 
  -4   3  15      137.40      146.40      1.62 o 
  -3   3  15       64.91       65.02      1.00 o 
  -2   3  15       13.53       13.82      0.43 o 
  -1   3  15       31.75       36.98      0.55 o 
   0   3  15       27.20       27.54      0.50 o 
   1   3  15       64.65       77.70      1.18 o 
   2   3  15        1.29        0.98      0.43 o 
   3   3  15      154.56      185.98      2.27 o 
   4   3  15       45.66       54.30      1.49 o 
 -16   4  15       10.54        8.92      0.74 o 
 -15   4  15        6.96        7.26      0.37 o 
 -14   4  15       14.42       10.98      0.37 o 
 -13   4  15        2.56        2.97      0.43 o 
 -12   4  15      160.41      153.58      2.15 o 
 -11   4  15       51.94       43.06      0.80 o 
 -10   4  15       73.05       69.75      1.10 o 
  -9   4  15        7.95        7.57      0.36 o 
  -8   4  15        6.63        4.40      0.30 o 
  -7   4  15      190.84      182.02      1.67 o 
  -6   4  15        4.15        3.56      0.30 o 
  -5   4  15      150.24      135.48      1.97 o 
  -4   4  15        2.89        4.46      0.43 o 
  -3   4  15       47.67       45.53      0.88 o 
  -2   4  15        8.79        7.85      0.30 o 
  -1   4  15       77.20      100.86      1.16 o 
   0   4  15       46.49       57.43      0.75 o 
   1   4  15        8.10       11.92      0.33 o 
   2   4  15        5.28        5.95      0.74 o 
 -13   5  15       33.09       32.63      0.72 o 
 -12   5  15       72.55       72.04      1.08 o 
 -11   5  15       64.90       58.88      1.08 o 
 -10   5  15       27.54       22.56      0.47 o 
  -9   5  15        9.14       11.77      0.37 o 
  -8   5  15       72.56       78.30      1.12 o 
  -7   5  15        0.23        0.74      0.43 o 
  -6   5  15      170.33      171.69      1.94 o 
  -5   5  15        0.19        0.96      0.43 o 
  -4   5  15      285.27      294.91      5.96 o 
  -3   5  15      146.67      154.63      2.32 o 
  -2   5  15        1.75        2.97      0.53 o 
  -1   5  15       69.17       77.37      1.58 o 
 -18   0  16       14.11       13.15      0.43 o 
 -17   0  16        0.39        0.67      0.52 o 
 -16   0  16       50.89       56.26      1.08 o 
 -15   0  16       32.49       38.94      0.86 o 
 -14   0  16       26.99       25.57      0.86 o 
 -13   0  16       22.21       30.60      1.08 o 
 -12   0  16        2.43        0.99      0.43 o 
 -11   0  16       33.85       26.80      1.05 o 
 -10   0  16     1374.26     1407.96     30.67 o 
  -9   0  16      193.50      176.80      3.16 o 
  -8   0  16      532.26      500.90      7.38 o 
  -7   0  16      260.91      238.95      3.38 o 
  -6   0  16       67.90       66.20      2.23 o 
  -5   0  16      467.26      429.22      8.94 o 
  -4   0  16       78.69       72.90      2.23 o 
  -3   0  16      253.90      233.02      5.21 o 
  -2   0  16       33.01       24.59      0.86 o 
  -1   0  16      191.13      175.32      3.16 o 
   0   0  16       10.46        7.51      0.74 o 
   1   0  16      194.53      210.95      2.70 o 
   2   0  16       13.08       12.64      0.53 o 
   3   0  16       30.94       35.70      1.49 o 
 -18   1  16       11.34       13.39      0.53 o 
 -17   1  16        3.76        2.97      0.37 o 
 -16   1  16        2.81        2.92      0.37 o 
 -15   1  16        5.12        6.69      0.37 o 
 -14   1  16        0.78        0.37      0.37 o 
 -13   1  16       25.27       23.99      0.74 o 
 -12   1  16        1.88        3.10      0.43 o 
 -11   1  16        0.24        1.49      0.33 o 
 -10   1  16       33.04       32.96      0.88 o 
  -9   1  16       88.57       81.86      1.72 o 
  -8   1  16      503.31      481.93      6.19 o 
  -7   1  16      440.46      414.99      5.50 o 
  -6   1  16       26.88       27.78      0.86 o 
  -5   1  16       99.99      102.19      1.72 o 
  -4   1  16        0.54        1.24      0.43 o 
  -3   1  16       79.07       78.41      1.30 o 
  -2   1  16       11.33       16.24      0.67 o 
  -1   1  16      182.55      191.05      1.73 o 
   0   1  16       76.30       72.52      0.78 o 
   1   1  16        2.90        2.10      0.28 o 
   2   1  16       68.14       65.06      1.00 o 
   3   1  16        1.11        1.24      0.43 o 
 -17   2  16       31.87       31.70      0.86 o 
 -16   2  16        0.80        1.67      0.37 o 
 -15   2  16       15.53       14.43      0.42 o 
 -14   2  16       13.11       12.41      0.47 o 
 -13   2  16       35.00       43.67      0.67 o 
 -12   2  16      100.81      113.85      1.17 o 
 -11   2  16        0.05        0.74      0.33 o 
 -10   2  16       27.22       24.41      0.50 o 
  -9   2  16       97.60      103.06      1.23 o 
  -8   2  16      175.47      170.70      1.96 o 
  -7   2  16      307.56      311.11      3.08 o 
  -6   2  16       75.54       83.48      1.16 o 
  -5   2  16       24.93       22.89      0.53 o 
  -4   2  16        2.19        3.07      0.37 o 
  -3   2  16       14.74       12.88      0.47 o 
  -2   2  16        7.60        9.72      0.30 o 
  -1   2  16       10.61        9.75      0.30 o 
   0   2  16        0.03        0.62      0.30 o 
   1   2  16        0.39        0.89      0.33 o 
   2   2  16        0.07        0.77      0.43 o 
   3   2  16       58.68       63.97      1.49 o 
 -16   3  16       33.98       37.38      0.67 o 
 -15   3  16       20.46       20.08      0.40 o 
 -14   3  16      231.86      245.02      2.23 o 
 -13   3  16       93.12       96.40      1.08 o 
 -12   3  16        4.57        5.28      0.30 o 
 -11   3  16       49.81       49.64      0.72 o 
 -10   3  16       44.81       40.27      0.61 o 
  -9   3  16       70.05       76.84      0.87 o 
  -8   3  16      137.87      144.78      1.49 o 
  -7   3  16       76.41       76.05      1.04 o 
  -6   3  16        4.03        4.29      0.30 o 
  -5   3  16       19.65       22.41      0.53 o 
  -4   3  16       12.03       10.44      0.37 o 
  -3   3  16       97.53      113.39      1.36 o 
  -2   3  16      195.46      209.62      2.11 o 
  -1   3  16        6.41        5.41      0.37 o 
   0   3  16       22.69       23.13      0.47 o 
   1   3  16       89.16       97.25      1.26 o 
   2   3  16      141.49      154.06      2.98 o 
 -14   4  16       41.05       48.13      0.86 o 
 -13   4  16       96.77       98.03      1.18 o 
 -12   4  16       53.57       48.14      0.80 o 
 -11   4  16      362.40      376.39      3.62 o 
 -10   4  16      231.36      239.52      2.36 o 
  -9   4  16       19.91       16.19      0.60 o 
  -8   4  16       56.63       53.94      0.67 o 
  -7   4  16       13.50        9.08      0.33 o 
  -6   4  16       89.48       89.70      1.18 o 
  -5   4  16       24.49       25.67      0.61 o 
  -4   4  16        4.36        7.95      0.43 o 
  -3   4  16       23.21       23.71      0.56 o 
  -2   4  16      121.50      124.89      1.56 o 
  -1   4  16       94.82       99.35      1.26 o 
   0   4  16       48.11       51.32      1.49 o 
 -11   5  16       87.02       91.28      1.29 o 
 -10   5  16       21.71       23.36      0.47 o 
  -9   5  16       23.61       27.38      0.47 o 
  -8   5  16        6.77        5.60      0.37 o 
  -7   5  16        0.63        2.97      0.37 o 
  -6   5  16        1.38        1.86      0.53 o 
  -5   5  16        0.70        0.81      0.74 o 
  -4   5  16        0.33        2.87      0.74 o 
  -3   5  16       48.26       61.75      1.05 o 
 -17   1  17        8.02        9.55      0.37 o 
 -16   1  17        4.26        3.39      0.37 o 
 -15   1  17       30.81       34.64      0.74 o 
 -14   1  17        6.54        6.52      0.37 o 
 -13   1  17      210.74      228.95      3.78 o 
 -12   1  17        0.78        0.74      0.53 o 
 -11   1  17      299.84      305.79      3.50 o 
 -10   1  17       40.64       39.32      0.80 o 
  -9   1  17        6.35        5.54      0.61 o 
  -8   1  17        1.70        2.04      0.37 o 
  -7   1  17       52.65       47.96      0.97 o 
  -6   1  17       20.29       26.54      0.86 o 
  -5   1  17       12.18        9.31      0.53 o 
  -4   1  17      146.93      159.59      2.55 o 
  -3   1  17        0.51        0.50      0.43 o 
  -2   1  17       96.01       93.24      1.12 o 
  -1   1  17      171.50      171.86      2.02 o 
   0   1  17       61.01       59.28      1.29 o 
   1   1  17      178.04      183.49      3.16 o 
 -16   2  17        0.14        0.91      0.37 o 
 -15   2  17      185.50      188.04      4.09 o 
 -14   2  17      426.61      435.21      5.13 o 
 -13   2  17       13.73       14.91      0.47 o 
 -12   2  17      290.45      305.61      3.38 o 
 -11   2  17       45.37       53.34      0.83 o 
 -10   2  17        3.05        4.36      0.37 o 
  -9   2  17        4.68        4.98      0.43 o 
  -8   2  17       77.81       79.89      1.20 o 
  -7   2  17       67.58       69.50      1.18 o 
  -6   2  17        0.72        0.37      0.37 o 
  -5   2  17      152.33      161.03      2.15 o 
  -4   2  17        9.25        8.92      0.53 o 
  -3   2  17       68.28       70.46      3.35 o 
  -2   2  17       66.24       79.90      1.18 o 
  -1   2  17      186.65      190.75      2.23 o 
   0   2  17      150.68      161.51      2.63 o 
 -15   3  17      135.21      145.12      2.63 o 
 -14   3  17       21.22       21.20      1.05 o 
 -13   3  17        1.47        2.04      0.37 o 
 -12   3  17       26.28       31.28      0.67 o 
 -11   3  17       75.51       78.91      1.00 o 
 -10   3  17        0.06        0.15      0.33 o 
  -9   3  17       70.93       73.32      0.97 o 
  -8   3  17        7.42        7.90      0.43 o 
  -7   3  17        2.15        1.22      0.43 o 
  -6   3  17      119.96      116.37      1.36 o 
  -5   3  17        0.10        0.74      0.43 o 
  -4   3  17       98.40      119.71      1.36 o 
  -3   3  17        1.43        3.19      0.37 o 
  -2   3  17      146.26      185.76      2.41 o 
  -1   3  17       84.43       93.00      2.23 o 
 -12   4  17       47.25       51.84      0.86 o 
 -11   4  17        0.73        0.74      0.43 o 
 -10   4  17       93.07       91.48      0.95 o 
  -9   4  17        1.32        1.04      0.33 o 
  -8   4  17       85.98       85.93      1.12 o 
  -7   4  17        0.23        0.74      0.43 o 
  -6   4  17       24.25       26.04      0.56 o 
  -5   4  17       92.40      112.22      1.24 o 
  -4   4  17        1.36        1.75      0.43 o 
  -3   4  17        9.11        9.67      0.53 o 
 -16   0  18        0.64        0.00      7.44 o 
 -15   0  18      211.82      218.87      5.21 o 
 -14   0  18        7.12        5.60      0.53 o 
 -13   0  18      349.15      325.53      6.70 o 
 -12   0  18      247.29      235.27      5.21 o 
 -11   0  18       15.72       20.46      1.05 o 
 -10   0  18      313.92      308.70      4.74 o 
  -9   0  18       13.21       11.90      0.74 o 
  -8   0  18      278.79      279.97      5.96 o 
  -7   0  18        1.69        1.49      0.74 o 
  -6   0  18       44.02       39.42      1.49 o 
  -5   0  18       51.82       56.16      1.58 o 
  -4   0  18      119.51      109.75      2.10 o 
  -3   0  18       50.61       53.55      1.49 o 
  -2   0  18       37.65       38.68      1.49 o 
 -16   1  18        0.56        0.99      0.43 o 
 -15   1  18        0.88        0.99      0.43 o 
 -14   1  18       67.86       72.16      1.29 o 
 -13   1  18      241.75      255.19      5.83 o 
 -12   1  18      187.44      167.13      4.29 o 
 -11   1  18        3.17        3.82      0.43 o 
 -10   1  18       83.03       90.87      1.53 o 
  -9   1  18       23.13       18.59      0.61 o 
  -8   1  18       43.35       45.48      1.38 o 
  -7   1  18       41.50       45.90      0.86 o 
  -6   1  18      122.06      113.85      2.10 o 
  -5   1  18      121.02      137.33      2.63 o 
  -4   1  18        1.81        2.04      0.37 o 
  -3   1  18       77.57       83.08      1.18 o 
  -2   1  18        5.94        2.12      0.37 o 
  -1   1  18       22.26       27.52      1.49 o 
 -15   2  18        8.18        7.12      0.37 o 
 -14   2  18        9.47        8.41      0.37 o 
 -13   2  18       49.25       39.47      0.74 o 
 -12   2  18       94.86      104.01      2.19 o 
 -11   2  18        6.82        6.28      0.45 o 
 -10   2  18        1.20        0.50      0.43 o 
  -9   2  18       15.68       16.03      0.95 o 
  -8   2  18       18.52       17.91      0.86 o 
  -7   2  18        3.96        4.24      0.43 o 
  -6   2  18       26.21       29.75      1.05 o 
  -5   2  18        0.94        0.37      0.53 o 
  -4   2  18        0.99        2.66      0.53 o 
  -3   2  18        0.35        0.25      0.43 o 
  -2   2  18       32.85       33.47      1.49 o 
 -13   3  18       20.41       24.55      0.61 o 
 -12   3  18       58.98       61.04      0.97 o 
 -11   3  18        4.48        4.07      0.42 o 
 -10   3  18       13.86       18.97      0.53 o 
  -9   3  18        7.20        8.44      0.43 o 
  -8   3  18       12.98       15.92      0.60 o 
  -7   3  18       98.48       95.19      1.39 o 
  -6   3  18       17.05       17.91      0.69 o 
  -5   3  18       51.03       55.57      0.86 o 
  -4   3  18       69.85       79.38      1.29 o 
  -9   4  18        7.37        8.92      0.74 o 
  -7   4  18       61.02       78.11      2.23 o 
 -14   1  19        3.16        1.86      0.53 o 
 -13   1  19        4.24        4.46      0.53 o 
 -12   1  19       27.20       29.38      1.05 o 
 -11   1  19        4.32        4.86      0.53 o 
 -10   1  19        0.25        0.00      0.53 o 
  -9   1  19       59.86       66.58      1.58 o 
  -8   1  19        0.10        0.00      0.53 o 
  -7   1  19       70.79       69.96      1.58 o 
  -6   1  19      133.90      145.11      2.63 o 
  -5   1  19       30.96       31.31      1.49 o 
  -4   1  19      160.35      168.94      2.86 o 
 -13   2  19        9.80       11.16      0.74 o 
 -12   2  19       13.56       18.62      0.74 o 
 -11   2  19        3.49        1.86      0.53 o 
 -10   2  19       49.83       53.93      1.05 o 
  -9   2  19        3.35        5.28      0.43 o 
  -8   2  19       73.28       81.18      1.73 o 
  -7   2  19       39.00       46.13      1.05 o 
  -6   2  19       68.35       71.79      1.58 o 
  -5   2  19      126.85      118.32      2.98 o 
 -10   3  19        3.26        3.72      0.74 o 
  -9   3  19       20.50       23.80      0.67 o 
  -8   3  19        1.75        3.72      0.74 o 
  -9   1  20        3.71        3.72      0.74 o 
                                                 
